# Supplementary material for: Deep sequencing reveals a novel class of bidirectional promoters associated with neuronal genes
Source: BMC Genomics. 2014 Jun 10;15(1):457. doi: 10.1186/1471-2164-15-457 (PMC4094773; doi:10.1186/1471-2164-15-457)
Supplement: Supplementary file 4 — Additional file 4: Supplementary data 1 containing three tables. Table 1. Contains information about all novel transcripts identified in this study. Table 2. Contains a list of 273 novel transcripts/protein-coding genes pairs originating at NBiPs and showing significantly positive expression correlation in PFC development. Table 3. Contains NBiPs identified in this study. (XLSX 3 MB) [file 12864_2013_6226_MOESM4_ESM.xlsx]

## Sheet: ALL novel transcripts
Table 1 Novel transcript information
Novel transcript id	Chr	Strand	Start	End	Exon region	Category
chr1|+|70905677|70905992	chr1	+	70905677	70905992	70905677-70905992	transctripts from downstream sense of annnotated genes
chr1|-|120753678|120754132	chr1	-	120753678	120754132	120753678-120754132	antisense transcripts
chr1|-|232938634|232939089	chr1	-	232938634	232939089	232938634-232939089	transctripts from upstream antisense of annnotated genes
chr1|+|70593923|70594424	chr1	+	70593923	70594424	70593923-70594424	antisense transcripts
chr1|+|247273118|247273629	chr1	+	247273118	247273629	247273118-247273629	transctripts from upstream sense of annnotated genes
chr1|+|169481038|169482127	chr1	+	169481038	169482127	169481038-169482127	transctripts from downstream antisense of annnotated genes
chr1|+|67865651|67866658	chr1	+	67865651	67866658	67865651-67865928|67866379-67866611|67866647-67866658	transctripts from downstream sense of annnotated genes
chr1|+|235518135|235518674	chr1	+	235518135	235518674	235518135-235518674	antisense transcripts
chr1|-|118407262|118408020	chr1	-	118407262	118408020	118407262-118408020	antisense transcripts
chr1|-|120075778|120076077	chr1	-	120075778	120076077	120075778-120076077	antisense transcripts
chr1|-|148793516|148794032	chr1	-	148793516	148794032	148793516-148794032	antisense transcripts
chr1|+|228302298|228302631	chr1	+	228302298	228302631	228302298-228302631	antisense transcripts
chr1|+|99241530|99243209	chr1	+	99241530	99243209	99241530-99243209	antisense transcripts
chr1|-|235268171|235268801	chr1	-	235268171	235268801	235268171-235268801	transctripts from downstream sense of annnotated genes
chr1|+|47848606|47849215	chr1	+	47848606	47849215	47848606-47849215	antisense transcripts
chr1|+|165898268|165898737	chr1	+	165898268	165898737	165898268-165898737	antisense transcripts
chr1|-|174975750|174976176	chr1	-	174975750	174976176	174975750-174976176	transctripts from downstream sense of annnotated genes
chr1|+|88425082|88675674	chr1	+	88425082	88675674	88425082-88425603|88427174-88427564|88427687-88427951|88428903-88429462|88432933-88433194|88434490-88435029|88437857-88438032|88438146-88438415|88442557-88442604|88446199-88446387|88446388-88446558|88446698-88446865|88447022-88447300|88483926-88484011|88496044-88496194|88516415-88516490|88526279-88526446|88533687-88533730|88534098-88534264|88646156-88646511|88646791-88646970|88655940-88656135|886…	antisense transcripts
chr1|+|169610856|169611190	chr1	+	169610856	169611190	169610856-169611190	antisense transcripts
chr1|+|205787189|205787499	chr1	+	205787189	205787499	205787189-205787499	antisense transcripts
chr1|-|200839127|200839452	chr1	-	200839127	200839452	200839127-200839452	antisense transcripts
chr1|+|43843548|43843848	chr1	+	43843548	43843848	43843548-43843848	antisense transcripts
chr1|+|48938167|48938867	chr1	+	48938167	48938867	48938167-48938867	transctripts from upstream antisense of annnotated genes
chr1|-|205748011|205748501	chr1	-	205748011	205748501	205748011-205748501	transctripts from upstream sense of annnotated genes
chr1|-|64239173|64239510	chr1	-	64239173	64239510	64239173-64239510	transctripts from upstream antisense of annnotated genes
chr1|-|230932727|230934173	chr1	-	230932727	230934173	230932727-230934173	antisense transcripts
chr1|-|193062038|193063250	chr1	-	193062038	193063250	193062038-193063250	transctripts from downstream antisense of annnotated genes
chr1|+|161345457|161346000	chr1	+	161345457	161346000	161345457-161346000	antisense transcripts
chr1|-|248852333|248852730	chr1	-	248852333	248852730	248852333-248852730	transctripts from upstream antisense of annnotated genes
chr1|-|37511465|37512020	chr1	-	37511465	37512020	37511465-37512020	antisense transcripts
chr1|+|94071789|94072524	chr1	+	94071789	94072524	94071789-94072524	antisense transcripts
chr1|-|212808825|212809177	chr1	-	212808825	212809177	212808825-212809177	antisense transcripts
chr1|-|173887191|173887688	chr1	-	173887191	173887688	173887191-173887688	transctripts from upstream sense of annnotated genes
chr1|+|17081309|17082425	chr1	+	17081309	17082425	17081309-17082425	transctripts from downstream antisense of annnotated genes
chr1|+|182802103|182802881	chr1	+	182802103	182802881	182802103-182802881	transctripts from downstream sense of annnotated genes
chr1|+|181350859|181351168	chr1	+	181350859	181351168	181350859-181351168	antisense transcripts
chr1|-|67451921|67452301	chr1	-	67451921	67452301	67451921-67452301	transctripts from downstream antisense of annnotated genes
chr1|+|169208723|169209030	chr1	+	169208723	169209030	169208723-169209030	antisense transcripts
chr1|-|15781971|15810921	chr1	-	15781971	15810921	15781971-15782072|15782171-15782504|15782945-15783335|15784612-15784865|15784943-15785100|15785922-15786267|15786864-15787113|15788552-15788710|15789368-15789519|15789659-15790278|15790588-15790945|15800358-15800769|15801432-15801650|15801812-15801972|15802639-15802932|15803506-15803768|15803868-15804533|15805333-15805770|15806165-15806355|15807442-15807667|15808251-15808421|15808447-15809283|158…	antisense transcripts
chr1|+|9789331|9789634	chr1	+	9789331	9789634	9789331-9789634	transctripts from downstream sense of annnotated genes
chr1|-|53668519|53668931	chr1	-	53668519	53668931	53668519-53668931	antisense transcripts
chr1|+|237089190|237089772	chr1	+	237089190	237089772	237089190-237089772	antisense transcripts
chr1|-|107596789|107597278	chr1	-	107596789	107597278	107596789-107597278	antisense transcripts
chr1|+|46884920|46887946	chr1	+	46884920	46887946	46884920-46885227|46885783-46886709|46887066-46887946	antisense transcripts
chr1|+|87867688|87868052	chr1	+	87867688	87868052	87867688-87868052	antisense transcripts
chr1|+|109781796|109782120	chr1	+	109781796	109782120	109781796-109782120	transctripts from downstream sense of annnotated genes
chr1|-|45466088|45466808	chr1	-	45466088	45466808	45466088-45466808	transctripts from downstream sense of annnotated genes
chr1|+|40889066|40889407	chr1	+	40889066	40889407	40889066-40889407	transctripts from downstream sense of annnotated genes
chr1|-|183205668|183206249	chr1	-	183205668	183206249	183205668-183206249	antisense transcripts
chr1|-|90045431|90046330	chr1	-	90045431	90046330	90045431-90046330	antisense transcripts
chr1|-|96953483|96954067	chr1	-	96953483	96954067	96953483-96954067	antisense transcripts
chr1|+|144941740|144942229	chr1	+	144941740	144942229	144941740-144942229	antisense transcripts
chr1|-|86045099|86045416	chr1	-	86045099	86045416	86045099-86045416	transctripts from upstream sense of annnotated genes
chr1|+|26609691|26610062	chr1	+	26609691	26610062	26609691-26610062	transctripts from downstream antisense of annnotated genes
chr1|+|38660193|38660690	chr1	+	38660193	38660690	38660193-38660690	antisense transcripts
chr1|+|1641908|1642266	chr1	+	1641908	1642266	1641908-1642266	antisense transcripts
chr1|-|149395189|149395869	chr1	-	149395189	149395869	149395189-149395869	antisense transcripts
chr1|+|11363881|11364281	chr1	+	11363881	11364281	11363881-11364281	antisense transcripts
chr1|+|149514537|149514978	chr1	+	149514537	149514978	149514537-149514978	antisense transcripts
chr1|+|150602744|150603169	chr1	+	150602744	150603169	150602744-150603169	transctripts from upstream antisense of annnotated genes
chr1|+|155535099|155536086	chr1	+	155535099	155536086	155535099-155536086	transctripts from upstream antisense of annnotated genes
chr1|+|42891078|42891487	chr1	+	42891078	42891487	42891078-42891487	antisense transcripts
chr1|+|149294709|149295125	chr1	+	149294709	149295125	149294709-149295125	antisense transcripts
chr1|-|33352790|33353182	chr1	-	33352790	33353182	33352790-33353182	antisense transcripts
chr1|-|182805045|182806003	chr1	-	182805045	182806003	182805045-182806003	transctripts from upstream antisense of annnotated genes
chr1|-|149752049|149752454	chr1	-	149752049	149752454	149752049-149752454	antisense transcripts
chr1|-|230452402|230454434	chr1	-	230452402	230454434	230452402-230454434	transctripts from downstream sense of annnotated genes
chr1|+|26804184|26804486	chr1	+	26804184	26804486	26804184-26804486	antisense transcripts
chr1|-|27727900|27728214	chr1	-	27727900	27728214	27727900-27728214	transctripts from downstream sense of annnotated genes
chr1|+|247273878|247274408	chr1	+	247273878	247274408	247273878-247274408	transctripts from upstream sense of annnotated genes
chr1|-|88151920|88152431	chr1	-	88151920	88152431	88151920-88152431	antisense transcripts
chr1|-|151308838|151309607	chr1	-	151308838	151309607	151308838-151309607	transctripts from downstream sense of annnotated genes
chr1|-|38162315|38162844	chr1	-	38162315	38162844	38162315-38162844	antisense transcripts
chr1|-|9208112|9209044	chr1	-	9208112	9209044	9208112-9209044	antisense transcripts
chr1|+|104142802|104143449	chr1	+	104142802	104143449	104142802-104143449	antisense transcripts
chr1|-|674990|675406	chr1	-	674990	675406	674990-675406	antisense transcripts
chr1|-|207292611|207292995	chr1	-	207292611	207292995	207292611-207292995	antisense transcripts
chr1|-|176800724|176801266	chr1	-	176800724	176801266	176800724-176801266	antisense transcripts
chr1|-|214428316|214428889	chr1	-	214428316	214428889	214428316-214428889	antisense transcripts
chr1|-|212990137|212990489	chr1	-	212990137	212990489	212990137-212990489	transctripts from downstream antisense of annnotated genes
chr1|+|41351910|41352209	chr1	+	41351910	41352209	41351910-41352209	antisense transcripts
chr1|-|108668528|108668927	chr1	-	108668528	108668927	108668528-108668927	antisense transcripts
chr1|-|68563569|68563944	chr1	-	68563569	68563944	68563569-68563944	transctripts from downstream sense of annnotated genes
chr1|-|198448940|198449244	chr1	-	198448940	198449244	198448940-198449244	antisense transcripts
chr1|-|110045385|110046117	chr1	-	110045385	110046117	110045385-110046117	transctripts from downstream antisense of annnotated genes
chr1|-|110140865|110141206	chr1	-	110140865	110141206	110140865-110141206	transctripts from downstream antisense of annnotated genes
chr1|-|86192919|86193363	chr1	-	86192919	86193363	86192919-86193363	transctripts from downstream sense of annnotated genes
chr1|+|94316617|94317246	chr1	+	94316617	94317246	94316617-94317246	transctripts from upstream antisense of annnotated genes
chr1|-|109185378|109185697	chr1	-	109185378	109185697	109185378-109185697	transctripts from downstream antisense of annnotated genes
chr1|+|53050428|53050839	chr1	+	53050428	53050839	53050428-53050839	antisense transcripts
chr1|-|198439728|198440187	chr1	-	198439728	198440187	198439728-198440187	antisense transcripts
chr1|+|156406160|156407720	chr1	+	156406160	156407720	156406160-156407720	antisense transcripts
chr1|+|149833636|149834555	chr1	+	149833636	149834555	149833636-149834555	antisense transcripts
chr1|+|245291708|245292414	chr1	+	245291708	245292414	245291708-245291997|245292044-245292414	transctripts from downstream sense of annnotated genes
chr1|+|184641027|184641412	chr1	+	184641027	184641412	184641027-184641412	antisense transcripts
chr1|-|206097376|206097769	chr1	-	206097376	206097769	206097376-206097769	antisense transcripts
chr1|+|144523840|144524139	chr1	+	144523840	144524139	144523840-144524139	antisense transcripts
chr1|+|113431998|113432342	chr1	+	113431998	113432342	113431998-113432342	antisense transcripts
chr1|-|11706425|11706858	chr1	-	11706425	11706858	11706425-11706858	transctripts from downstream sense of annnotated genes
chr1|-|16990929|16991364	chr1	-	16990929	16991364	16990929-16991364	antisense transcripts
chr1|+|161105647|161105994	chr1	+	161105647	161105994	161105647-161105994	transctripts from upstream antisense of annnotated genes
chr1|+|161102463|161103683	chr1	+	161102463	161103683	161102463-161103683	transctripts from upstream antisense of annnotated genes
chr1|-|32189261|32191099	chr1	-	32189261	32191099	32189261-32191099	transctripts from downstream sense of annnotated genes
chr1|+|23700233|23700790	chr1	+	23700233	23700790	23700233-23700790	antisense transcripts
chr1|-|84739659|84740284	chr1	-	84739659	84740284	84739659-84740284	antisense transcripts
chr1|+|202602347|202602866	chr1	+	202602347	202602866	202602347-202602628|202602666-202602866	antisense transcripts
chr1|+|165884543|165884939	chr1	+	165884543	165884939	165884543-165884939	transctripts from downstream sense of annnotated genes
chr1|+|234464144|234464572	chr1	+	234464144	234464572	234464144-234464572	transctripts from downstream sense of annnotated genes
chr1|-|201612814|201613138	chr1	-	201612814	201613138	201612814-201613138	antisense transcripts
chr1|-|11556442|11556829	chr1	-	11556442	11556829	11556442-11556829	antisense transcripts
chr1|-|230936321|230936805	chr1	-	230936321	230936805	230936321-230936805	transctripts from downstream antisense of annnotated genes
chr1|+|166140066|166140854	chr1	+	166140066	166140854	166140066-166140854	transctripts from upstream antisense of annnotated genes
chr1|+|25563692|25564538	chr1	+	25563692	25564538	25563692-25564538	antisense transcripts
chr1|+|87825090|87825488	chr1	+	87825090	87825488	87825090-87825488	antisense transcripts
chr1|-|151312178|151312676	chr1	-	151312178	151312676	151312178-151312676	transctripts from downstream sense of annnotated genes
chr1|+|168218753|168220283	chr1	+	168218753	168220283	168218753-168220283	antisense transcripts
chr1|-|32673291|32673936	chr1	-	32673291	32673936	32673291-32673936	transctripts from upstream antisense of annnotated genes
chr1|-|81744903|81764430	chr1	-	81744903	81764430	81744903-81744956|81757593-81757766|81761442-81761612|81764288-81764430	antisense transcripts
chr1|-|201571004|201571474	chr1	-	201571004	201571474	201571004-201571474	antisense transcripts
chr1|-|195697229|195697532	chr1	-	195697229	195697532	195697229-195697532	antisense transcripts
chr1|+|110156914|110157868	chr1	+	110156914	110157868	110156914-110157868	transctripts from upstream sense of annnotated genes
chr1|+|147500522|147501293	chr1	+	147500522	147501293	147500522-147500665|147500736-147501293	antisense transcripts
chr1|+|100633364|100633762	chr1	+	100633364	100633762	100633364-100633762	antisense transcripts
chr1|+|36065727|36066059	chr1	+	36065727	36066059	36065727-36066059	transctripts from downstream antisense of annnotated genes
chr1|-|247459155|247459796	chr1	-	247459155	247459796	247459155-247459796	transctripts from downstream sense of annnotated genes
chr1|-|234870633|234870951	chr1	-	234870633	234870951	234870633-234870951	antisense transcripts
chr1|-|109941664|109944379	chr1	-	109941664	109944379	109941664-109944379	transctripts from downstream sense of annnotated genes
chr1|+|233117743|233119712	chr1	+	233117743	233119712	233117743-233119712	transctripts from downstream antisense of annnotated genes
chr1|+|92495129|92495431	chr1	+	92495129	92495431	92495129-92495431	transctripts from upstream sense of annnotated genes
chr1|-|68548145|68548645	chr1	-	68548145	68548645	68548145-68548645	antisense transcripts
chr1|-|195720471|195720912	chr1	-	195720471	195720912	195720471-195720912	antisense transcripts
chr1|-|53393195|53394027	chr1	-	53393195	53394027	53393195-53394027	transctripts from upstream sense of annnotated genes
chr1|-|228622367|228622931	chr1	-	228622367	228622931	228622367-228622931	antisense transcripts
chr1|-|111645426|111645767	chr1	-	111645426	111645767	111645426-111645767	antisense transcripts
chr1|-|204578787|204579646	chr1	-	204578787	204579646	204578787-204579646	antisense transcripts
chr1|+|52348504|52348882	chr1	+	52348504	52348882	52348504-52348882	antisense transcripts
chr1|-|201610188|201610645	chr1	-	201610188	201610645	201610188-201610645	antisense transcripts
chr1|-|30581425|30581736	chr1	-	30581425	30581736	30581425-30581736	antisense transcripts
chr1|-|248863986|248864479	chr1	-	248863986	248864479	248863986-248864479	transctripts from downstream antisense of annnotated genes
chr1|+|114697723|114698038	chr1	+	114697723	114698038	114697723-114698038	transctripts from upstream antisense of annnotated genes
chr1|-|175835408|175836377	chr1	-	175835408	175836377	175835408-175836377	antisense transcripts
chr1|+|193253194|193253798	chr1	+	193253194	193253798	193253194-193253798	intergenic transcripts
chr1|-|48719045|48719436	chr1	-	48719045	48719436	48719045-48719436	intergenic transcripts
chr1|-|81405305|81405606	chr1	-	81405305	81405606	81405305-81405606	intergenic transcripts
chr1|+|41036553|41037027	chr1	+	41036553	41037027	41036553-41037027	intergenic transcripts
chr1|-|13948880|13949211	chr1	-	13948880	13949211	13948880-13949211	intergenic transcripts
chr1|-|53706643|53707020	chr1	-	53706643	53707020	53706643-53707020	transctripts from upstream sense of annnotated genes
chr1|-|22435706|22436239	chr1	-	22435706	22436239	22435706-22436239	intergenic transcripts
chr1|+|179891159|179891600	chr1	+	179891159	179891600	179891159-179891600	transctripts from downstream sense of annnotated genes
chr1|+|193226882|193227784	chr1	+	193226882	193227784	193226882-193227784	transctripts from downstream sense of annnotated genes
chr1|+|73212693|73213049	chr1	+	73212693	73213049	73212693-73213049	transctripts from downstream antisense of annnotated genes
chr1|-|241656196|241656523	chr1	-	241656196	241656523	241656196-241656523	intergenic transcripts
chr1|-|165676212|165676668	chr1	-	165676212	165676668	165676212-165676668	antisense transcripts
chr1|+|150154021|150154482	chr1	+	150154021	150154482	150154021-150154482	intergenic transcripts
chr1|-|16153429|16153988	chr1	-	16153429	16153988	16153429-16153988	intergenic transcripts
chr1|+|185077120|185077498	chr1	+	185077120	185077498	185077120-185077498	intergenic transcripts
chr1|+|146467873|146469130	chr1	+	146467873	146469130	146467873-146469130	transctripts from downstream sense of annnotated genes
chr1|-|11731459|11731828	chr1	-	11731459	11731828	11731459-11731828	transctripts from downstream sense of annnotated genes
chr1|+|224935615|224935942	chr1	+	224935615	224935942	224935615-224935942	intergenic transcripts
chr1|-|181065135|181065521	chr1	-	181065135	181065521	181065135-181065521	intergenic transcripts
chr1|-|193088517|193088840	chr1	-	193088517	193088840	193088517-193088840	transctripts from upstream antisense of annnotated genes
chr1|-|242250296|242250948	chr1	-	242250296	242250948	242250296-242250948	transctripts from downstream sense of annnotated genes
chr1|-|160043104|160043535	chr1	-	160043104	160043535	160043104-160043535	transctripts from upstream sense of annnotated genes
chr1|-|100604660|100604961	chr1	-	100604660	100604961	100604660-100604961	antisense transcripts
chr1|-|92412633|92490335	chr1	-	92412633	92490335	92419006-92419022|92424528-92424547|92469641-92469794|92473015-92473280|92473901-92474260|92474574-92474753|92474802-92475032|92475441-92475642|92476119-92476307|92476336-92476707|92477141-92477348|92477355-92477532|92478692-92478747|92478862-92479045|92479315-92479505|92479571-92480448|92480915-92481079|92481092-92481313|92481640-92482973|92483194-92483900|92484169-92484599|92484785-92485326|924…	antisense transcripts
chr1|-|87165279|87165840	chr1	-	87165279	87165840	87165279-87165840	intergenic transcripts
chr1|+|94313463|94314644	chr1	+	94313463	94314644	94313463-94314644	transctripts from upstream antisense of annnotated genes
chr1|-|232531724|232532068	chr1	-	232531724	232532068	232531724-232532068	transctripts from downstream sense of annnotated genes
chr1|+|247341740|247343066	chr1	+	247341740	247343066	247341740-247343066	intergenic transcripts
chr1|-|228562565|228563197	chr1	-	228562565	228563197	228562565-228563197	antisense transcripts
chr1|+|247355825|247360610	chr1	+	247355825	247360610	247355825-247355877|247357375-247357567|247358003-247358190|247358933-247359142|247359266-247359562|247360409-247360610	antisense transcripts
chr1|-|201617994|201618316	chr1	-	201617994	201618316	201617994-201618316	antisense transcripts
chr1|-|26201017|26201657	chr1	-	26201017	26201657	26201017-26201657	transctripts from upstream sense of annnotated genes
chr1|-|111649343|111649703	chr1	-	111649343	111649703	111649343-111649703	intergenic transcripts
chr1|-|201610699|201611045	chr1	-	201610699	201611045	201610699-201611045	antisense transcripts
chr1|+|87929240|87929581	chr1	+	87929240	87929581	87929240-87929581	intergenic transcripts
chr1|+|147923836|147924949	chr1	+	147923836	147924949	147923836-147924949	antisense transcripts
chr1|-|190060134|190060650	chr1	-	190060134	190060650	190060134-190060650	intergenic transcripts
chr1|+|178664335|178664647	chr1	+	178664335	178664647	178664335-178664647	intergenic transcripts
chr1|-|9485160|9485845	chr1	-	9485160	9485845	9485160-9485845	intergenic transcripts
chr1|+|213521455|213521807	chr1	+	213521455	213521807	213521455-213521807	intergenic transcripts
chr1|+|70906204|70908815	chr1	+	70906204	70908815	70906204-70908815	transctripts from downstream sense of annnotated genes
chr1|-|111641127|111641795	chr1	-	111641127	111641795	111641127-111641795	intergenic transcripts
chr1|-|214430390|214430801	chr1	-	214430390	214430801	214430390-214430801	intergenic transcripts
chr1|+|63921714|63922179	chr1	+	63921714	63922179	63921714-63922179	antisense transcripts
chr1|+|94025779|94034873	chr1	+	94025779	94034873	94025779-94025882|94026410-94026600|94026752-94026902|94034816-94034873	antisense transcripts
chr1|+|169468672|169469158	chr1	+	169468672	169469158	169468672-169469158	intergenic transcripts
chr1|-|222892454|222893602	chr1	-	222892454	222893602	222892454-222893602	antisense transcripts
chr1|+|161395137|161395503	chr1	+	161395137	161395503	161395137-161395503	intergenic transcripts
chr1|-|53140825|53141145	chr1	-	53140825	53141145	53140825-53141145	intergenic transcripts
chr1|+|144291713|144292608	chr1	+	144291713	144292608	144291713-144292608	antisense transcripts
chr1|-|67270191|67270659	chr1	-	67270191	67270659	67270191-67270659	intergenic transcripts
chr1|-|147098380|147099377	chr1	-	147098380	147099377	147098380-147099377	transctripts from downstream antisense of annnotated genes
chr1|-|201428411|201428775	chr1	-	201428411	201428775	201428411-201428775	intergenic transcripts
chr1|-|243284930|243285337	chr1	-	243284930	243285337	243284930-243285337	intergenic transcripts
chr1|-|90285733|90286400	chr1	-	90285733	90286400	90285733-90286400	transctripts from upstream antisense of annnotated genes
chr1|+|181061707|181062290	chr1	+	181061707	181062290	181061707-181062290	intergenic transcripts
chr1|+|116644699|116646085	chr1	+	116644699	116646085	116644699-116646085	intergenic transcripts
chr1|+|168870523|168870827	chr1	+	168870523	168870827	168870523-168870827	intergenic transcripts
chr1|-|15896959|15897451	chr1	-	15896959	15897451	15896959-15897451	transctripts from downstream sense of annnotated genes
chr1|+|94330363|94330881	chr1	+	94330363	94330881	94330363-94330881	transctripts from downstream antisense of annnotated genes
chr1|-|51815645|51816085	chr1	-	51815645	51816085	51815645-51816085	transctripts from downstream sense of annnotated genes
chr1|+|237086312|237087750	chr1	+	237086312	237087750	237086312-237087750	intergenic transcripts
chr1|+|14856280|14856670	chr1	+	14856280	14856670	14856280-14856670	intergenic transcripts
chr1|-|151843893|151844631	chr1	-	151843893	151844631	151843893-151844631	transctripts from downstream sense of annnotated genes
chr1|+|169125834|169126146	chr1	+	169125834	169126146	169125834-169126146	antisense transcripts
chr1|-|67446910|67447734	chr1	-	67446910	67447734	67446910-67447734	antisense transcripts
chr1|-|39570133|39570440	chr1	-	39570133	39570440	39570133-39570440	antisense transcripts
chr1|+|45672408|45673405	chr1	+	45672408	45673405	45672408-45673405	antisense transcripts
chr1|-|234739556|234739957	chr1	-	234739556	234739957	234739556-234739957	transctripts from downstream sense of annnotated genes
chr1|-|111488331|111488817	chr1	-	111488331	111488817	111488331-111488817	transctripts from downstream sense of annnotated genes
chr1|+|1842836|1843270	chr1	+	1842836	1843270	1842836-1843270	intergenic transcripts
chr1|-|935789|936123	chr1	-	935789	936123	935789-936123	intergenic transcripts
chr1|+|100163130|100163504	chr1	+	100163130	100163504	100163130-100163504	transctripts from downstream sense of annnotated genes
chr1|-|147628868|147629192	chr1	-	147628868	147629192	147628868-147629192	intergenic transcripts
chr1|-|237111971|237112373	chr1	-	237111971	237112373	237111971-237112373	intergenic transcripts
chr1|+|202101130|202102785	chr1	+	202101130	202102785	202101130-202102785	transctripts from downstream antisense of annnotated genes
chr1|+|166298970|166299280	chr1	+	166298970	166299280	166298970-166299280	intergenic transcripts
chr1|-|120780089|120780418	chr1	-	120780089	120780418	120780089-120780418	intergenic transcripts
chr1|-|147108760|147110358	chr1	-	147108760	147110358	147108760-147110358	intergenic transcripts
chr1|+|193433261|193434097	chr1	+	193433261	193434097	193433261-193434097	intergenic transcripts
chr1|-|231488447|231488835	chr1	-	231488447	231488835	231488447-231488835	transctripts from downstream antisense of annnotated genes
chr1|+|93607545|93608394	chr1	+	93607545	93608394	93607545-93608394	transctripts from downstream sense of annnotated genes
chr1|-|149989716|149990040	chr1	-	149989716	149990040	149989716-149990040	intergenic transcripts
chr1|+|33587338|33588433	chr1	+	33587338	33588433	33587338-33588433	transctripts from downstream sense of annnotated genes
chr1|+|20683082|20683478	chr1	+	20683082	20683478	20683082-20683478	transctripts from downstream sense of annnotated genes
chr1|+|91992365|91992908	chr1	+	91992365	91992908	91992365-91992908	transctripts from downstream sense of annnotated genes
chr1|+|228380861|228381200	chr1	+	228380861	228381200	228380861-228381200	intergenic transcripts
chr1|+|238179640|238180023	chr1	+	238179640	238180023	238179640-238180023	intergenic transcripts
chr1|+|43319604|43319943	chr1	+	43319604	43319943	43319604-43319943	transctripts from downstream sense of annnotated genes
chr1|-|147106014|147108040	chr1	-	147106014	147108040	147106014-147108040	intergenic transcripts
chr1|-|26405036|26405352	chr1	-	26405036	26405352	26405036-26405352	intergenic transcripts
chr1|-|40088654|40089504	chr1	-	40088654	40089504	40088654-40089504	transctripts from downstream sense of annnotated genes
chr1|-|32478622|32478934	chr1	-	32478622	32478934	32478622-32478934	transctripts from upstream antisense of annnotated genes
chr1|-|5623665|5624064	chr1	-	5623665	5624064	5623665-5624064	intergenic transcripts
chr1|+|156485634|156486244	chr1	+	156485634	156486244	156485634-156486244	intergenic transcripts
chr1|+|246328744|246329104	chr1	+	246328744	246329104	246328744-246329104	antisense transcripts
chr1|+|144680156|144680578	chr1	+	144680156	144680578	144680156-144680578	intergenic transcripts
chr1|+|248080000|248080349	chr1	+	248080000	248080349	248080000-248080349	intergenic transcripts
chr1|+|206922177|206923113	chr1	+	206922177	206923113	206922177-206923113	intergenic transcripts
chr1|-|112024377|112025343	chr1	-	112024377	112025343	112024377-112025343	transctripts from downstream sense of annnotated genes
chr1|-|62011011|62011348	chr1	-	62011011	62011348	62011011-62011348	intergenic transcripts
chr1|-|234901239|234901559	chr1	-	234901239	234901559	234901239-234901559	intergenic transcripts
chr1|-|205607639|205608264	chr1	-	205607639	205608264	205607639-205608264	intergenic transcripts
chr1|-|204585247|204585953	chr1	-	204585247	204585953	204585247-204585953	transctripts from downstream sense of annnotated genes
chr1|-|167620106|167620463	chr1	-	167620106	167620463	167620106-167620463	antisense transcripts
chr1|+|245869965|245871884	chr1	+	245869965	245871884	245869965-245871884	transctripts from downstream sense of annnotated genes
chr1|+|45283756|45284124	chr1	+	45283756	45284124	45283756-45284124	transctripts from downstream antisense of annnotated genes
chr1|+|200837549|200837908	chr1	+	200837549	200837908	200837549-200837908	intergenic transcripts
chr1|-|87168069|87168586	chr1	-	87168069	87168586	87168069-87168586	transctripts from upstream antisense of annnotated genes
chr1|-|29512421|29513342	chr1	-	29512421	29513342	29512421-29513342	transctripts from upstream sense of annnotated genes
chr1|+|143746584|143747275	chr1	+	143746584	143747275	143746584-143747275	transctripts from upstream antisense of annnotated genes
chr1|+|161402757|161403192	chr1	+	161402757	161403192	161402757-161403192	intergenic transcripts
chr1|+|223184291|223185216	chr1	+	223184291	223185216	223184291-223185216	intergenic transcripts
chr1|-|30404248|30404591	chr1	-	30404248	30404591	30404248-30404591	intergenic transcripts
chr1|-|44653916|44666422	chr1	-	44653916	44666422	44653916-44654051|44662499-44662649|44666214-44666422	intergenic transcripts
chr1|-|160952996|160953521	chr1	-	160952996	160953521	160952996-160953521	intergenic transcripts
chr1|-|68537626|68537965	chr1	-	68537626	68537965	68537626-68537965	antisense transcripts
chr1|-|1952131|1952442	chr1	-	1952131	1952442	1952131-1952442	antisense transcripts
chr1|+|149382128|149382431	chr1	+	149382128	149382431	149382128-149382431	intergenic transcripts
chr1|+|144677024|144677468	chr1	+	144677024	144677468	144677024-144677468	antisense transcripts
chr1|+|154002185|154002592	chr1	+	154002185	154002592	154002185-154002592	antisense transcripts
chr1|-|173149272|173149637	chr1	-	173149272	173149637	173149272-173149637	transctripts from downstream sense of annnotated genes
chr1|+|111232154|111232976	chr1	+	111232154	111232976	111232154-111232976	intergenic transcripts
chr1|+|186651186|186652281	chr1	+	186651186	186652281	186651186-186652281	transctripts from upstream antisense of annnotated genes
chr1|+|153901434|153901994	chr1	+	153901434	153901994	153901434-153901994	transctripts from downstream antisense of annnotated genes
chr1|-|111644584|111645167	chr1	-	111644584	111645167	111644584-111645167	intergenic transcripts
chr1|-|172251262|172251791	chr1	-	172251262	172251791	172251262-172251791	antisense transcripts
chr1|-|201431275|201431603	chr1	-	201431275	201431603	201431275-201431603	intergenic transcripts
chr1|-|230455889|230457148	chr1	-	230455889	230457148	230455889-230457148	transctripts from downstream sense of annnotated genes
chr1|-|48990544|48990865	chr1	-	48990544	48990865	48990544-48990865	intergenic transcripts
chr1|-|153212391|153212763	chr1	-	153212391	153212763	153212391-153212763	intergenic transcripts
chr1|+|38074139|38074441	chr1	+	38074139	38074441	38074139-38074441	transctripts from downstream antisense of annnotated genes
chr1|-|144674504|144676222	chr1	-	144674504	144676222	144674504-144676222	intergenic transcripts
chr1|+|24864378|24864881	chr1	+	24864378	24864881	24864378-24864881	transctripts from downstream sense of annnotated genes
chr1|+|16285573|16285886	chr1	+	16285573	16285886	16285573-16285886	antisense transcripts
chr1|+|41919784|41930628	chr1	+	41919784	41930628	41919784-41919923|41920942-41920987|41924381-41924557|41924888-41925218|41927336-41927388|41930210-41930628	intergenic transcripts
chr1|+|2140703|2141002	chr1	+	2140703	2141002	2140703-2141002	antisense transcripts
chr1|-|145205690|145206307	chr1	-	145205690	145206307	145205690-145206307	transctripts from upstream antisense of annnotated genes
chr1|-|27204492|27204806	chr1	-	27204492	27204806	27204492-27204806	transctripts from downstream sense of annnotated genes
chr1|-|241654100|241654825	chr1	-	241654100	241654825	241654100-241654825	intergenic transcripts
chr1|+|226806634|226806960	chr1	+	226806634	226806960	226806634-226806960	intergenic transcripts
chr1|+|246328217|246328739	chr1	+	246328217	246328739	246328217-246328739	antisense transcripts
chr1|-|184589632|184589964	chr1	-	184589632	184589964	184589632-184589964	antisense transcripts
chr1|-|204522302|204523170	chr1	-	204522302	204523170	204522302-204523170	antisense transcripts
chr1|+|25559072|25560149	chr1	+	25559072	25560149	25559072-25559899|25560068-25560149	transctripts from upstream antisense of annnotated genes
chr1|+|156595810|156596453	chr1	+	156595810	156596453	156595810-156596453	transctripts from downstream sense of annnotated genes
chr1|+|153999612|154000431	chr1	+	153999612	154000431	153999612-154000431	antisense transcripts
chr1|-|211550716|211551123	chr1	-	211550716	211551123	211550716-211551123	transctripts from downstream antisense of annnotated genes
chr1|+|166830581|166830936	chr1	+	166830581	166830936	166830581-166830936	antisense transcripts
chr1|+|193250776|193251091	chr1	+	193250776	193251091	193250776-193251091	intergenic transcripts
chr1|-|36138308|36138674	chr1	-	36138308	36138674	36138308-36138674	intergenic transcripts
chr1|+|116612973|116613877	chr1	+	116612973	116613877	116612973-116613877	transctripts from downstream sense of annnotated genes
chr1|-|48994429|48995178	chr1	-	48994429	48995178	48994429-48995178	transctripts from downstream sense of annnotated genes
chr1|+|203254745|203255075	chr1	+	203254745	203255075	203254745-203255075	intergenic transcripts
chr1|-|159994659|159996373	chr1	-	159994659	159996373	159994659-159996373	intergenic transcripts
chr1|-|228571240|228571680	chr1	-	228571240	228571680	228571240-228571680	intergenic transcripts
chr1|+|149271472|149273111	chr1	+	149271472	149273111	149271472-149273111	intergenic transcripts
chr1|+|6283446|6283824	chr1	+	6283446	6283824	6283446-6283824	transctripts from downstream sense of annnotated genes
chr1|+|42890527|42891061	chr1	+	42890527	42891061	42890527-42891061	intergenic transcripts
chr1|+|153972423|153973713	chr1	+	153972423	153973713	153972423-153972463|153972995-153973163|153973304-153973713	antisense transcripts
chr1|-|115074942|115075339	chr1	-	115074942	115075339	115074942-115075339	intergenic transcripts
chr1|+|95724832|95725286	chr1	+	95724832	95725286	95724832-95725286	antisense transcripts
chr1|+|59237801|59238501	chr1	+	59237801	59238501	59237801-59238501	intergenic transcripts
chr1|+|224216033|224216351	chr1	+	224216033	224216351	224216033-224216351	antisense transcripts
chr1|-|11718756|11719125	chr1	-	11718756	11719125	11718756-11719125	transctripts from upstream sense of annnotated genes
chr1|+|182367375|182367839	chr1	+	182367375	182367839	182367375-182367839	antisense transcripts
chr1|+|213603563|213603864	chr1	+	213603563	213603864	213603563-213603864	intergenic transcripts
chr1|+|111223585|111224505	chr1	+	111223585	111224505	111223585-111224505	intergenic transcripts
chr1|-|234408708|234409110	chr1	-	234408708	234409110	234408708-234409110	antisense transcripts
chr1|-|147074724|147075061	chr1	-	147074724	147075061	147074724-147075061	antisense transcripts
chr1|-|142846974|142847288	chr1	-	142846974	142847288	142846974-142847288	intergenic transcripts
chr1|+|77561832|77562240	chr1	+	77561832	77562240	77561832-77562240	antisense transcripts
chr1|-|16942311|16942886	chr1	-	16942311	16942886	16942311-16942886	transctripts from downstream sense of annnotated genes
chr1|-|47511409|47511950	chr1	-	47511409	47511950	47511409-47511950	antisense transcripts
chr1|-|107596032|107596688	chr1	-	107596032	107596688	107596032-107596688	intergenic transcripts
chr1|+|108026282|108027632	chr1	+	108026282	108027632	108026282-108027632	transctripts from downstream sense of annnotated genes
chr1|-|241658400|241659026	chr1	-	241658400	241659026	241658400-241659026	transctripts from downstream sense of annnotated genes
chr1|+|161152766|161153082	chr1	+	161152766	161153082	161152766-161153082	intergenic transcripts
chr1|-|193059521|193061783	chr1	-	193059521	193061783	193059521-193061783	transctripts from downstream antisense of annnotated genes
chr1|+|43264706|43265940	chr1	+	43264706	43265940	43264706-43265940	transctripts from downstream sense of annnotated genes
chr1|+|174988685|174989043	chr1	+	174988685	174989043	174988685-174989043	antisense transcripts
chr1|+|147509831|147510208	chr1	+	147509831	147510208	147509831-147510208	intergenic transcripts
chr1|+|121348319|121348629	chr1	+	121348319	121348629	121348319-121348629	intergenic transcripts
chr1|+|59228858|59229568	chr1	+	59228858	59229568	59228858-59229568	intergenic transcripts
chr1|+|145706726|145707348	chr1	+	145706726	145707348	145706726-145707348	antisense transcripts
chr1|-|26282944|26283253	chr1	-	26282944	26283253	26282944-26283253	transctripts from downstream sense of annnotated genes
chr1|+|21024890|21025290	chr1	+	21024890	21025290	21024890-21025290	antisense transcripts
chr1|+|207534631|207535345	chr1	+	207534631	207535345	207534631-207535345	transctripts from downstream sense of annnotated genes
chr1|+|178661899|178662209	chr1	+	178661899	178662209	178661899-178662209	intergenic transcripts
chr1|+|185075479|185075934	chr1	+	185075479	185075934	185075479-185075934	transctripts from downstream sense of annnotated genes
chr1|-|52246675|52247041	chr1	-	52246675	52247041	52246675-52247041	antisense transcripts
chr1|+|51752457|51752963	chr1	+	51752457	51752963	51752457-51752963	transctripts from downstream antisense of annnotated genes
chr1|+|205831350|205863398	chr1	+	205831350	205863398	205831350-205831781|205833261-205833367|205837955-205838157|205839090-205839258|205839603-205839790|205842939-205843101|205848729-205848928|205848961-205849171|205851125-205851274|205851643-205851677|205852927-205853152|205854234-205854616|205857174-205857362|205860211-205860551|205860687-205860840|205861109-205861420|205862339-205862764|205863296-205863398	intergenic transcripts
chr1|+|206233760|206234211	chr1	+	206233760	206234211	206233760-206234211	transctripts from downstream sense of annnotated genes
chr1|+|110679175|110679538	chr1	+	110679175	110679538	110679175-110679538	intergenic transcripts
chr1|+|222884829|222885414	chr1	+	222884829	222885414	222884829-222885414	transctripts from upstream sense of annnotated genes
chr1|-|16856898|16857262	chr1	-	16856898	16857262	16856898-16857262	intergenic transcripts
chr1|-|198772283|198772675	chr1	-	198772283	198772675	198772283-198772675	transctripts from downstream sense of annnotated genes
chr1|-|178053975|178054521	chr1	-	178053975	178054521	178053975-178054521	intergenic transcripts
chr1|-|190064049|190064412	chr1	-	190064049	190064412	190064049-190064412	transctripts from downstream sense of annnotated genes
chr1|+|41125441|41132062	chr1	+	41125441	41132062	41125441-41125957|41127308-41127486|41129307-41129446|41129531-41129839|41131660-41132062	transctripts from downstream antisense of annnotated genes
chr1|+|155949777|155950248	chr1	+	155949777	155950248	155949777-155950248	antisense transcripts
chr1|-|20813387|20813878	chr1	-	20813387	20813878	20813387-20813472|20813545-20813878	intergenic transcripts
chr1|+|44574907|44575216	chr1	+	44574907	44575216	44574907-44575216	intergenic transcripts
chr1|+|91322417|91322764	chr1	+	91322417	91322764	91322417-91322764	intergenic transcripts
chr1|+|24116978|24117327	chr1	+	24116978	24117327	24116978-24117327	transctripts from downstream sense of annnotated genes
chr1|+|206676103|206676454	chr1	+	206676103	206676454	206676103-206676454	intergenic transcripts
chr1|-|231294807|231295147	chr1	-	231294807	231295147	231294807-231295147	transctripts from upstream antisense of annnotated genes
chr1|-|67459178|67459569	chr1	-	67459178	67459569	67459178-67459569	intergenic transcripts
chr1|-|51816344|51816649	chr1	-	51816344	51816649	51816344-51816649	transctripts from downstream sense of annnotated genes
chr1|-|150004678|150004983	chr1	-	150004678	150004983	150004678-150004983	intergenic transcripts
chr1|+|193252585|193252892	chr1	+	193252585	193252892	193252585-193252892	intergenic transcripts
chr1|+|51750454|51750879	chr1	+	51750454	51750879	51750454-51750879	transctripts from downstream antisense of annnotated genes
chr1|-|11558567|11559600	chr1	-	11558567	11559600	11558567-11558837|11559444-11559600	antisense transcripts
chr1|-|180123404|180123729	chr1	-	180123404	180123729	180123404-180123729	transctripts from upstream antisense of annnotated genes
chr1|+|32242488|32242797	chr1	+	32242488	32242797	32242488-32242797	intergenic transcripts
chr1|-|148543575|148544050	chr1	-	148543575	148544050	148543575-148544050	antisense transcripts
chr1|+|169507880|169508225	chr1	+	169507880	169508225	169507880-169508225	antisense transcripts
chr1|-|145757185|145758338	chr1	-	145757185	145758338	145757185-145758338	antisense transcripts
chr1|+|12579403|12580301	chr1	+	12579403	12580301	12579403-12580301	intergenic transcripts
chr1|+|207546228|207546750	chr1	+	207546228	207546750	207546228-207546750	intergenic transcripts
chr1|-|223379994|223380891	chr1	-	223379994	223380891	223379994-223380891	intergenic transcripts
chr1|-|201589034|201589567	chr1	-	201589034	201589567	201589034-201589567	transctripts from upstream antisense of annnotated genes
chr1|-|237121809|237142350	chr1	-	237121809	237142350	237121809-237121915|237131573-237132595|237133210-237133464|237134646-237135987|237136309-237136469|237136870-237137025|237139065-237139205|237141036-237141202|237142053-237142350	intergenic transcripts
chr1|+|203280264|203281213	chr1	+	203280264	203281213	203280264-203281213	intergenic transcripts
chr1|+|95726173|95726666	chr1	+	95726173	95726666	95726173-95726666	antisense transcripts
chr1|+|180247486|180247953	chr1	+	180247486	180247953	180247486-180247953	transctripts from downstream sense of annnotated genes
chr1|+|1285033|1285339	chr1	+	1285033	1285339	1285033-1285339	intergenic transcripts
chr1|+|97294571|97295024	chr1	+	97294571	97295024	97294571-97295024	intergenic transcripts
chr1|-|10513679|10514237	chr1	-	10513679	10514237	10513679-10514237	transctripts from downstream antisense of annnotated genes
chr1|-|3127463|3128206	chr1	-	3127463	3128206	3127463-3128206	antisense transcripts
chr1|+|32526465|32527273	chr1	+	32526465	32527273	32526465-32527273	transctripts from downstream sense of annnotated genes
chr1|-|68892592|68892954	chr1	-	68892592	68892954	68892592-68892954	transctripts from downstream sense of annnotated genes
chr1|+|155951921|155952224	chr1	+	155951921	155952224	155951921-155952224	antisense transcripts
chr1|+|19590244|19590555	chr1	+	19590244	19590555	19590244-19590555	transctripts from downstream antisense of annnotated genes
chr1|+|237103794|237104116	chr1	+	237103794	237104116	237103794-237104116	intergenic transcripts
chr1|-|7745682|7746374	chr1	-	7745682	7746374	7745682-7746374	antisense transcripts
chr1|+|11612240|11612656	chr1	+	11612240	11612656	11612240-11612656	intergenic transcripts
chr1|+|213462606|213463061	chr1	+	213462606	213463061	213462606-213463061	intergenic transcripts
chr1|-|5828266|5831506	chr1	-	5828266	5831506	5828266-5828391|5828727-5829021|5831420-5831506	intergenic transcripts
chr1|+|148952000|148953739	chr1	+	148952000	148953739	148952000-148953739	transctripts from downstream sense of annnotated genes
chr1|+|98788992|98789497	chr1	+	98788992	98789497	98788992-98789497	intergenic transcripts
chr1|+|145704284|145704758	chr1	+	145704284	145704758	145704284-145704758	antisense transcripts
chr1|+|121346605|121346932	chr1	+	121346605	121346932	121346605-121346932	intergenic transcripts
chr1|+|18433714|18434200	chr1	+	18433714	18434200	18433714-18434200	transctripts from upstream sense of annnotated genes
chr1|-|2973260|2973776	chr1	-	2973260	2973776	2973260-2973776	intergenic transcripts
chr1|+|146095343|146095824	chr1	+	146095343	146095824	146095343-146095824	antisense transcripts
chr1|+|236439003|236440193	chr1	+	236439003	236440193	236439003-236440193	antisense transcripts
chr1|-|110197380|110197826	chr1	-	110197380	110197826	110197380-110197826	transctripts from upstream antisense of annnotated genes
chr1|+|149815044|149816360	chr1	+	149815044	149816360	149815044-149816360	transctripts from downstream sense of annnotated genes
chr1|+|63343692|63344033	chr1	+	63343692	63344033	63343692-63344033	transctripts from downstream sense of annnotated genes
chr1|-|175896305|175896765	chr1	-	175896305	175896765	175896305-175896765	intergenic transcripts
chr1|-|154879380|154879757	chr1	-	154879380	154879757	154879380-154879757	intergenic transcripts
chr1|-|212730755|212731791	chr1	-	212730755	212731791	212730755-212731791	transctripts from downstream antisense of annnotated genes
chr1|-|176490359|176521868	chr1	-	176490359	176521868	176490359-176490493|176492902-176492945|176517766-176517820|176521707-176521868	antisense transcripts
chr1|-|145309771|145310076	chr1	-	145309771	145310076	145309771-145310076	antisense transcripts
chr1|+|202290848|202291400	chr1	+	202290848	202291400	202290848-202291400	transctripts from downstream sense of annnotated genes
chr1|-|166860097|166861323	chr1	-	166860097	166861323	166860097-166861323	transctripts from downstream sense of annnotated genes
chr1|+|242326749|242327057	chr1	+	242326749	242327057	242326749-242327057	antisense transcripts
chr1|+|44109108|44109421	chr1	+	44109108	44109421	44109108-44109421	intergenic transcripts
chr1|+|161394794|161395103	chr1	+	161394794	161395103	161394794-161395103	intergenic transcripts
chr1|-|100728389|100729345	chr1	-	100728389	100729345	100728389-100729345	transctripts from upstream antisense of annnotated genes
chr1|-|9977884|9978278	chr1	-	9977884	9978278	9977884-9978278	transctripts from downstream sense of annnotated genes
chr1|+|147499855|147500311	chr1	+	147499855	147500311	147499855-147500311	intergenic transcripts
chr1|+|73218857|73219335	chr1	+	73218857	73219335	73218857-73219335	antisense transcripts
chr1|-|9482186|9482579	chr1	-	9482186	9482579	9482186-9482579	intergenic transcripts
chr1|+|169542572|169543156	chr1	+	169542572	169543156	169542572-169543156	antisense transcripts
chr1|-|228555953|228560087	chr1	-	228555953	228560087	228555953-228556105|228556364-228556754|228556887-228557074|228557145-228557774|228558327-228558524|228558527-228558902|228559971-228560087	antisense transcripts
chr1|+|228386365|228387155	chr1	+	228386365	228387155	228386365-228387155	intergenic transcripts
chr1|+|53054423|53054889	chr1	+	53054423	53054889	53054423-53054889	intergenic transcripts
chr1|+|229443039|229443338	chr1	+	229443039	229443338	229443039-229443338	transctripts from downstream sense of annnotated genes
chr1|-|202794340|202794775	chr1	-	202794340	202794775	202794340-202794775	transctripts from downstream antisense of annnotated genes
chr1|-|231459697|231460289	chr1	-	231459697	231460289	231459697-231460289	intergenic transcripts
chr1|+|109752042|109752382	chr1	+	109752042	109752382	109752042-109752382	transctripts from downstream sense of annnotated genes
chr1|+|161400738|161401112	chr1	+	161400738	161401112	161400738-161401112	intergenic transcripts
chr1|-|154673332|154675197	chr1	-	154673332	154675197	154673332-154675197	intergenic transcripts
chr1|-|245819567|245819932	chr1	-	245819567	245819932	245819567-245819932	antisense transcripts
chr1|+|219641370|219641792	chr1	+	219641370	219641792	219641370-219641792	intergenic transcripts
chr1|-|218872480|218913174	chr1	-	218872480	218913174	218872480-218872650|218888000-218888086|218890779-218890866	intergenic transcripts
chr1|-|183161320|183161639	chr1	-	183161320	183161639	183161320-183161639	antisense transcripts
chr1|-|68834054|68834917	chr1	-	68834054	68834917	68834054-68834917	intergenic transcripts
chr1|-|222832643|222833203	chr1	-	222832643	222833203	222832643-222833203	antisense transcripts
chr1|-|147624897|147625891	chr1	-	147624897	147625891	147624897-147625891	intergenic transcripts
chr1|-|113930445|113930795	chr1	-	113930445	113930795	113930445-113930795	transctripts from upstream antisense of annnotated genes
chr1|-|214432499|214433712	chr1	-	214432499	214433712	214432499-214433712	intergenic transcripts
chr1|-|176814720|176815395	chr1	-	176814720	176815395	176814720-176815395	transctripts from downstream antisense of annnotated genes
chr1|+|226059602|226060054	chr1	+	226059602	226060054	226059602-226060054	antisense transcripts
chr1|-|120451904|120453344	chr1	-	120451904	120453344	120451904-120453344	transctripts from downstream sense of annnotated genes
chr1|+|226801713|226802187	chr1	+	226801713	226802187	226801713-226802187	intergenic transcripts
chr1|-|41078946|41079345	chr1	-	41078946	41079345	41078946-41079345	intergenic transcripts
chr1|+|77554802|77555373	chr1	+	77554802	77555373	77554802-77555373	transctripts from downstream antisense of annnotated genes
chr1|+|181214527|181214895	chr1	+	181214527	181214895	181214527-181214895	intergenic transcripts
chr1|-|147801474|147801870	chr1	-	147801474	147801870	147801474-147801870	antisense transcripts
chr1|-|201569194|201569660	chr1	-	201569194	201569660	201569194-201569660	intergenic transcripts
chr1|-|51655312|51655944	chr1	-	51655312	51655944	51655312-51655944	intergenic transcripts
chr1|+|245296411|245296848	chr1	+	245296411	245296848	245296411-245296848	intergenic transcripts
chr1|+|42889723|42890200	chr1	+	42889723	42890200	42889723-42890200	intergenic transcripts
chr1|+|94318411|94319925	chr1	+	94318411	94319925	94318411-94319925	intergenic transcripts
chr1|-|15143320|15143879	chr1	-	15143320	15143879	15143320-15143879	antisense transcripts
chr1|-|160954513|160954820	chr1	-	160954513	160954820	160954513-160954820	intergenic transcripts
chr1|+|169519626|169519963	chr1	+	169519626	169519963	169519626-169519963	antisense transcripts
chr1|-|146467807|146468324	chr1	-	146467807	146468324	146467807-146467857|146467874-146468324	intergenic transcripts
chr1|+|226047632|226047931	chr1	+	226047632	226047931	226047632-226047931	antisense transcripts
chr1|+|44106357|44106782	chr1	+	44106357	44106782	44106357-44106782	intergenic transcripts
chr1|-|95617238|95617601	chr1	-	95617238	95617601	95617238-95617601	antisense transcripts
chr1|-|5624073|5624639	chr1	-	5624073	5624639	5624073-5624639	antisense transcripts
chr1|+|234470489|234470865	chr1	+	234470489	234470865	234470489-234470865	intergenic transcripts
chr1|-|67443068|67443474	chr1	-	67443068	67443474	67443068-67443474	antisense transcripts
chr1|-|40295866|40296273	chr1	-	40295866	40296273	40295866-40296273	intergenic transcripts
chr1|+|245871988|245872734	chr1	+	245871988	245872734	245871988-245872734	intergenic transcripts
chr1|+|213453178|213453506	chr1	+	213453178	213453506	213453178-213453506	intergenic transcripts
chr1|+|26617744|26618072	chr1	+	26617744	26618072	26617744-26618072	antisense transcripts
chr1|-|159993366|159993933	chr1	-	159993366	159993933	159993366-159993933	intergenic transcripts
chr1|+|32239624|32239926	chr1	+	32239624	32239926	32239624-32239926	intergenic transcripts
chr1|+|39520670|39521105	chr1	+	39520670	39521105	39520670-39521105	intergenic transcripts
chr1|-|16142060|16142397	chr1	-	16142060	16142397	16142060-16142397	intergenic transcripts
chr1|+|173758776|173759519	chr1	+	173758776	173759519	173758776-173759519	transctripts from downstream sense of annnotated genes
chr1|+|203267552|203268121	chr1	+	203267552	203268121	203267552-203268121	transctripts from downstream antisense of annnotated genes
chr1|-|241647922|241649623	chr1	-	241647922	241649623	241647922-241649623	intergenic transcripts
chr1|+|20979051|20979378	chr1	+	20979051	20979378	20979051-20979378	transctripts from downstream sense of annnotated genes
chr1|+|171313181|171313593	chr1	+	171313181	171313593	171313181-171313593	transctripts from downstream sense of annnotated genes
chr1|+|110844398|110879768	chr1	+	110844398	110879768	110844398-110844430|110860653-110860861|110861147-110861345|110876093-110876276|110879507-110879768	transctripts from upstream sense of annnotated genes
chr1|-|11113062|11113424	chr1	-	11113062	11113424	11113062-11113424	transctripts from downstream sense of annnotated genes
chr1|-|205523855|205524193	chr1	-	205523855	205524193	205523855-205524193	intergenic transcripts
chr1|-|18795101|18795738	chr1	-	18795101	18795738	18795101-18795738	intergenic transcripts
chr1|-|31829758|31830619	chr1	-	31829758	31830619	31829758-31830619	antisense transcripts
chr1|-|163067011|163067602	chr1	-	163067011	163067602	163067011-163067602	intergenic transcripts
chr1|+|144699899|144700245	chr1	+	144699899	144700245	144699899-144700245	intergenic transcripts
chr1|+|95752771|95753159	chr1	+	95752771	95753159	95752771-95753159	intergenic transcripts
chr1|-|9484129|9484450	chr1	-	9484129	9484450	9484129-9484450	intergenic transcripts
chr1|+|16894756|16895533	chr1	+	16894756	16895533	16894756-16895533	antisense transcripts
chr1|-|118376951|118377890	chr1	-	118376951	118377890	118376951-118377890	intergenic transcripts
chr1|+|193232421|193232975	chr1	+	193232421	193232975	193232421-193232975	intergenic transcripts
chr1|+|178639426|178639743	chr1	+	178639426	178639743	178639426-178639743	intergenic transcripts
chr1|+|149665264|149665694	chr1	+	149665264	149665694	149665264-149665694	intergenic transcripts
chr1|-|47797835|47798839	chr1	-	47797835	47798839	47797835-47798839	transctripts from upstream antisense of annnotated genes
chr1|+|39528950|39529817	chr1	+	39528950	39529817	39528950-39529817	intergenic transcripts
chr1|-|32669658|32669979	chr1	-	32669658	32669979	32669658-32669979	transctripts from downstream antisense of annnotated genes
chr1|-|147110927|147111924	chr1	-	147110927	147111924	147110927-147111924	intergenic transcripts
chr1|-|36132620|36133087	chr1	-	36132620	36133087	36132620-36133087	intergenic transcripts
chr1|-|153567165|153567667	chr1	-	153567165	153567667	153567165-153567667	intergenic transcripts
chr1|+|21508769|21509321	chr1	+	21508769	21509321	21508769-21509321	intergenic transcripts
chr1|-|37029010|37029489	chr1	-	37029010	37029489	37029010-37029489	intergenic transcripts
chr1|+|247330564|247330866	chr1	+	247330564	247330866	247330564-247330866	antisense transcripts
chr1|+|99676327|99676831	chr1	+	99676327	99676831	99676327-99676831	intergenic transcripts
chr1|+|210027020|210030910	chr1	+	210027020	210030910	210027020-210030910	transctripts from downstream sense of annnotated genes
chr1|-|96936609|96937013	chr1	-	96936609	96937013	96936609-96937013	intergenic transcripts
chr1|+|229547833|229548151	chr1	+	229547833	229548151	229547833-229548151	intergenic transcripts
chr1|+|156488374|156488902	chr1	+	156488374	156488902	156488374-156488902	intergenic transcripts
chr1|-|156677750|156678084	chr1	-	156677750	156678084	156677750-156678084	transctripts from upstream sense of annnotated genes
chr1|-|10510301|10511487	chr1	-	10510301	10511487	10510301-10511487	transctripts from downstream antisense of annnotated genes
chr1|+|100493006|100493347	chr1	+	100493006	100493347	100493006-100493347	transctripts from downstream sense of annnotated genes
chr1|-|53142967|53143673	chr1	-	53142967	53143673	53142967-53143673	intergenic transcripts
chr1|+|70599156|70601758	chr1	+	70599156	70601758	70599156-70601758	intergenic transcripts
chr1|+|156565472|156569005	chr1	+	156565472	156569005	156565472-156569005	antisense transcripts
chr1|+|113006253|113006612	chr1	+	113006253	113006612	113006253-113006612	transctripts from downstream sense of annnotated genes
chr1|+|44089493|44089988	chr1	+	44089493	44089988	44089493-44089988	transctripts from downstream sense of annnotated genes
chr1|-|201594879|201595265	chr1	-	201594879	201595265	201594879-201595265	antisense transcripts
chr1|-|99470605|99471381	chr1	-	99470605	99471381	99470605-99471381	transctripts from upstream sense of annnotated genes
chr1|-|22443806|22445595	chr1	-	22443806	22445595	22443806-22445595	transctripts from downstream sense of annnotated genes
chr1|+|205050014|205050375	chr1	+	205050014	205050375	205050014-205050375	transctripts from downstream sense of annnotated genes
chr1|-|110192711|110193051	chr1	-	110192711	110193051	110192711-110193051	intergenic transcripts
chr1|+|19589200|19590071	chr1	+	19589200	19590071	19589200-19590071	transctripts from downstream antisense of annnotated genes
chr1|+|148241750|148242106	chr1	+	148241750	148242106	148241750-148242106	intergenic transcripts
chr1|-|62019654|62033497	chr1	-	62019654	62033497	62019654-62019847|62021408-62021571|62033481-62033497	intergenic transcripts
chr1|+|109781282|109781654	chr1	+	109781282	109781654	109781282-109781654	transctripts from downstream sense of annnotated genes
chr1|-|173131849|173132884	chr1	-	173131849	173132884	173131849-173132884	intergenic transcripts
chr1|-|31628670|31629005	chr1	-	31628670	31629005	31628670-31629005	intergenic transcripts
chr1|-|65503584|65503883	chr1	-	65503584	65503883	65503584-65503883	intergenic transcripts
chr1|+|7828196|7829766	chr1	+	7828196	7829766	7828196-7829766	transctripts from downstream sense of annnotated genes
chr1|+|111234335|111234955	chr1	+	111234335	111234955	111234335-111234955	intergenic transcripts
chr1|-|5609829|5610173	chr1	-	5609829	5610173	5609829-5610173	intergenic transcripts
chr1|-|241639977|241640312	chr1	-	241639977	241640312	241639977-241640312	intergenic transcripts
chr1|+|193256236|193257251	chr1	+	193256236	193257251	193256236-193257251	intergenic transcripts
chr1|-|4076145|4076538	chr1	-	4076145	4076538	4076145-4076538	intergenic transcripts
chr1|-|51442236|51442828	chr1	-	51442236	51442828	51442236-51442828	transctripts from downstream antisense of annnotated genes
chr1|+|153634481|153635845	chr1	+	153634481	153635845	153634481-153635845	transctripts from downstream antisense of annnotated genes
chr1|-|248874210|248874632	chr1	-	248874210	248874632	248874210-248874632	intergenic transcripts
chr1|+|203158301|203158728	chr1	+	203158301	203158728	203158301-203158728	transctripts from upstream antisense of annnotated genes
chr1|+|70594930|70598113	chr1	+	70594930	70598113	70594930-70598113	intergenic transcripts
chr1|-|26079362|26080316	chr1	-	26079362	26080316	26079362-26079520|26079627-26080046|26080267-26080316	antisense transcripts
chr1|+|63924650|63925037	chr1	+	63924650	63925037	63924650-63925037	antisense transcripts
chr1|-|65507053|65507383	chr1	-	65507053	65507383	65507053-65507383	intergenic transcripts
chr1|+|43844129|43844585	chr1	+	43844129	43844585	43844129-43844585	intergenic transcripts
chr1|+|147875806|147876152	chr1	+	147875806	147876152	147875806-147876152	antisense transcripts
chr1|+|46502985|46504557	chr1	+	46502985	46504557	46502985-46504557	transctripts from downstream sense of annnotated genes
chr1|-|95439832|95440624	chr1	-	95439832	95440624	95439832-95440624	intergenic transcripts
chr1|+|180925668|180926031	chr1	+	180925668	180926031	180925668-180926031	transctripts from upstream antisense of annnotated genes
chr1|-|5638209|5638683	chr1	-	5638209	5638683	5638209-5638683	intergenic transcripts
chr1|+|32116946|32117297	chr1	+	32116946	32117297	32116946-32117297	transctripts from downstream antisense of annnotated genes
chr1|-|39348329|39348693	chr1	-	39348329	39348693	39348329-39348693	transctripts from upstream sense of annnotated genes
chr1|-|44403604|44404935	chr1	-	44403604	44404935	44403604-44404935	intergenic transcripts
chr1|+|44573466|44573788	chr1	+	44573466	44573788	44573466-44573788	transctripts from downstream sense of annnotated genes
chr1|-|241653303|241653924	chr1	-	241653303	241653924	241653303-241653502|241653528-241653924	intergenic transcripts
chr1|+|67870494|67870794	chr1	+	67870494	67870794	67870494-67870794	transctripts from downstream antisense of annnotated genes
chr1|-|228641894|228642220	chr1	-	228641894	228642220	228641894-228642220	intergenic transcripts
chr1|+|248075541|248075871	chr1	+	248075541	248075871	248075541-248075871	intergenic transcripts
chr1|+|166142587|166143103	chr1	+	166142587	166143103	166142587-166143103	intergenic transcripts
chr1|+|9677584|9677885	chr1	+	9677584	9677885	9677584-9677885	transctripts from downstream sense of annnotated genes
chr1|-|44455141|44455895	chr1	-	44455141	44455895	44455141-44455895	transctripts from upstream antisense of annnotated genes
chr1|-|119570315|119570761	chr1	-	119570315	119570761	119570315-119570761	transctripts from downstream sense of annnotated genes
chr1|-|154537616|154538277	chr1	-	154537616	154538277	154537616-154538277	transctripts from upstream antisense of annnotated genes
chr1|+|14823918|14824319	chr1	+	14823918	14824319	14823918-14824319	intergenic transcripts
chr1|-|60974074|60974520	chr1	-	60974074	60974520	60974074-60974520	intergenic transcripts
chr1|+|168229773|168230149	chr1	+	168229773	168230149	168229773-168230149	intergenic transcripts
chr1|-|145742815|145743211	chr1	-	145742815	145743211	145742815-145743211	antisense transcripts
chr1|+|147941063|147941365	chr1	+	147941063	147941365	147941063-147941365	intergenic transcripts
chr1|+|224571805|224572224	chr1	+	224571805	224572224	224571805-224572224	transctripts from downstream antisense of annnotated genes
chr1|-|115570524|115570923	chr1	-	115570524	115570923	115570524-115570923	intergenic transcripts
chr1|+|219674995|219680933	chr1	+	219674995	219680933	219674995-219675162|219679057-219679178|219680855-219680933	intergenic transcripts
chr1|-|239339035|239339813	chr1	-	239339035	239339813	239339035-239339813	intergenic transcripts
chr1|-|16848160|16848469	chr1	-	16848160	16848469	16848160-16848469	antisense transcripts
chr1|+|146691690|146692517	chr1	+	146691690	146692517	146691690-146692517	antisense transcripts
chr1|-|17221564|17222100	chr1	-	17221564	17222100	17221564-17222100	transctripts from upstream antisense of annnotated genes
chr1|+|11610340|11610798	chr1	+	11610340	11610798	11610340-11610798	intergenic transcripts
chr1|-|156612896|156613329	chr1	-	156612896	156613329	156612896-156613329	antisense transcripts
chr1|-|38278941|38279311	chr1	-	38278941	38279311	38278941-38279311	transctripts from downstream sense of annnotated genes
chr1|-|82940669|82941059	chr1	-	82940669	82941059	82940669-82941059	intergenic transcripts
chr1|+|248079295|248079665	chr1	+	248079295	248079665	248079295-248079665	intergenic transcripts
chr1|+|227969821|227971296	chr1	+	227969821	227971296	227969821-227971296	transctripts from downstream sense of annnotated genes
chr1|+|220997022|220997507	chr1	+	220997022	220997507	220997022-220997507	intergenic transcripts
chr1|+|242393569|242394357	chr1	+	242393569	242394357	242393569-242394357	antisense transcripts
chr1|-|147665410|147665751	chr1	-	147665410	147665751	147665410-147665751	intergenic transcripts
chr1|-|151309898|151310227	chr1	-	151309898	151310227	151309898-151310227	transctripts from downstream sense of annnotated genes
chr1|-|33011177|33011521	chr1	-	33011177	33011521	33011177-33011521	antisense transcripts
chr1|-|120779157|120779527	chr1	-	120779157	120779527	120779157-120779527	intergenic transcripts
chr1|+|144955479|144955901	chr1	+	144955479	144955901	144955479-144955901	antisense transcripts
chr1|+|27288535|27288913	chr1	+	27288535	27288913	27288535-27288913	transctripts from upstream antisense of annnotated genes
chr1|+|25560545|25560874	chr1	+	25560545	25560874	25560545-25560874	transctripts from upstream antisense of annnotated genes
chr1|-|147666990|147667359	chr1	-	147666990	147667359	147666990-147667359	intergenic transcripts
chr1|+|17073897|17074299	chr1	+	17073897	17074299	17073897-17074299	intergenic transcripts
chr1|-|87035790|87036146	chr1	-	87035790	87036146	87035790-87036146	antisense transcripts
chr1|+|226041323|226041978	chr1	+	226041323	226041978	226041323-226041978	antisense transcripts
chr1|+|165758066|165758560	chr1	+	165758066	165758560	165758066-165758560	antisense transcripts
chr1|+|113007271|113007705	chr1	+	113007271	113007705	113007271-113007705	transctripts from upstream sense of annnotated genes
chr1|+|228388954|228389515	chr1	+	228388954	228389515	228388954-228389515	transctripts from downstream antisense of annnotated genes
chr1|+|154564270|154564599	chr1	+	154564270	154564599	154564270-154564599	antisense transcripts
chr1|+|28513571|28513884	chr1	+	28513571	28513884	28513571-28513884	antisense transcripts
chr1|+|166301769|166302375	chr1	+	166301769	166302375	166301769-166302375	intergenic transcripts
chr1|-|151654265|151654614	chr1	-	151654265	151654614	151654265-151654614	antisense transcripts
chr1|+|165885304|165885639	chr1	+	165885304	165885639	165885304-165885639	intergenic transcripts
chr1|+|70591565|70592475	chr1	+	70591565	70592475	70591565-70592475	transctripts from downstream sense of annnotated genes
chr1|+|59234926|59235254	chr1	+	59234926	59235254	59234926-59235254	intergenic transcripts
chr1|+|53805617|53806221	chr1	+	53805617	53806221	53805617-53806221	transctripts from downstream sense of annnotated genes
chr1|+|26365608|26366001	chr1	+	26365608	26366001	26365608-26366001	transctripts from downstream antisense of annnotated genes
chr1|+|144983052|144983779	chr1	+	144983052	144983779	144983052-144983779	antisense transcripts
chr1|+|193224544|193225750	chr1	+	193224544	193225750	193224544-193225750	transctripts from downstream sense of annnotated genes
chr1|+|183440852|183441167	chr1	+	183440852	183441167	183440852-183441167	transctripts from upstream sense of annnotated genes
chr1|+|168838780|168839096	chr1	+	168838780	168839096	168838780-168839096	intergenic transcripts
chr1|+|38269148|38270571	chr1	+	38269148	38270571	38269148-38270571	transctripts from downstream antisense of annnotated genes
chr1|-|248867296|248867689	chr1	-	248867296	248867689	248867296-248867689	intergenic transcripts
chr1|-|44407707|44409678	chr1	-	44407707	44409678	44407707-44409678	transctripts from upstream antisense of annnotated genes
chr1|+|87817535|87817858	chr1	+	87817535	87817858	87817535-87817858	transctripts from downstream antisense of annnotated genes
chr1|-|149990819|149991336	chr1	-	149990819	149991336	149990819-149991336	intergenic transcripts
chr1|+|121368669|121475997	chr1	+	121368669	121475997	121385478-121385584|121387453-121387540|121389407-121389468|121403002-121403080|121404946-121405024|121425787-121425874|121427742-121427809|121430774-121430934|121432801-121432880|121437618-121437667|121438475-121438523|121440390-121440468|121446673-121446711|121454462-121454610|121456042-121456160|121472108-121472208|121475941-121475997	intergenic transcripts
chr1|+|121133075|121136110	chr1	+	121133075	121136110	121133075-121136110	transctripts from upstream sense of annnotated genes
chr1|+|154564815|154565360	chr1	+	154564815	154565360	154564815-154565360	antisense transcripts
chr1|-|101004186|101004897	chr1	-	101004186	101004897	101004186-101004897	antisense transcripts
chr1|+|171714184|171714534	chr1	+	171714184	171714534	171714184-171714534	transctripts from upstream antisense of annnotated genes
chr1|-|65529996|65530549	chr1	-	65529996	65530549	65529996-65530549	intergenic transcripts
chr1|+|16901085|16907648	chr1	+	16901085	16907648	16901085-16901329|16901661-16901899|16907594-16907648	antisense transcripts
chr1|-|60981446|60982613	chr1	-	60981446	60982613	60981446-60982613	intergenic transcripts
chr1|-|156003697|156004099	chr1	-	156003697	156004099	156003697-156004099	transctripts from downstream sense of annnotated genes
chr1|-|237204630|237205230	chr1	-	237204630	237205230	237204630-237205230	transctripts from upstream antisense of annnotated genes
chr1|-|231132779|231134413	chr1	-	231132779	231134413	231132779-231134413	transctripts from downstream antisense of annnotated genes
chr1|-|214450457|214451215	chr1	-	214450457	214451215	214450457-214451215	transctripts from upstream antisense of annnotated genes
chr1|+|111224735|111225644	chr1	+	111224735	111225644	111224735-111225644	intergenic transcripts
chr1|+|154567373|154567765	chr1	+	154567373	154567765	154567373-154567765	antisense transcripts
chr1|-|191464214|191464520	chr1	-	191464214	191464520	191464214-191464520	intergenic transcripts
chr1|-|54382889|54383251	chr1	-	54382889	54383251	54382889-54383251	transctripts from downstream sense of annnotated genes
chr1|-|228622950|228630424	chr1	-	228622950	228630424	228622950-228623162|228629458-228629727|228629985-228630157|228630269-228630424	intergenic transcripts
chr1|+|236133985|236134366	chr1	+	236133985	236134366	236133985-236134366	antisense transcripts
chr1|+|63350860|63351270	chr1	+	63350860	63351270	63350860-63351270	intergenic transcripts
chr1|-|118379048|118380022	chr1	-	118379048	118380022	118379048-118380022	intergenic transcripts
chr1|+|204549848|204550321	chr1	+	204549848	204550321	204549848-204550321	intergenic transcripts
chr1|-|104212183|104212570	chr1	-	104212183	104212570	104212183-104212570	intergenic transcripts
chr1|-|190064601|190065483	chr1	-	190064601	190065483	190064601-190065483	transctripts from downstream sense of annnotated genes
chr1|+|43836470|43837184	chr1	+	43836470	43837184	43836470-43837184	intergenic transcripts
chr1|-|201432017|201432570	chr1	-	201432017	201432570	201432017-201432570	intergenic transcripts
chr1|+|233120340|233120789	chr1	+	233120340	233120789	233120340-233120789	transctripts from downstream antisense of annnotated genes
chr1|-|33394182|33395766	chr1	-	33394182	33395766	33394182-33395766	intergenic transcripts
chr1|-|87162575|87163778	chr1	-	87162575	87163778	87162575-87162619|87162718-87162916|87163090-87163778	intergenic transcripts
chr1|+|169464555|169464933	chr1	+	169464555	169464933	169464555-169464933	intergenic transcripts
chr1|-|182803887|182804220	chr1	-	182803887	182804220	182803887-182804220	intergenic transcripts
chr1|+|70910861|70911585	chr1	+	70910861	70911585	70910861-70911585	intergenic transcripts
chr1|+|154934604|154935086	chr1	+	154934604	154935086	154934604-154935086	transctripts from downstream antisense of annnotated genes
chr1|-|169353612|169354050	chr1	-	169353612	169354050	169353612-169354050	antisense transcripts
chr1|-|220919750|220920109	chr1	-	220919750	220920109	220919750-220920109	transctripts from upstream antisense of annnotated genes
chr1|-|54381988|54382555	chr1	-	54381988	54382555	54381988-54382555	intergenic transcripts
chr1|-|173187156|173187881	chr1	-	173187156	173187881	173187156-173187881	intergenic transcripts
chr1|+|169839090|169839396	chr1	+	169839090	169839396	169839090-169839396	antisense transcripts
chr1|+|249121616|249122156	chr1	+	249121616	249122156	249121616-249122156	transctripts from upstream antisense of annnotated genes
chr1|-|204505520|204505859	chr1	-	204505520	204505859	204505520-204505859	antisense transcripts
chr1|-|184577671|184577973	chr1	-	184577671	184577973	184577671-184577973	antisense transcripts
chr1|+|14524484|14524839	chr1	+	14524484	14524839	14524484-14524839	intergenic transcripts
chr1|+|213542193|213542528	chr1	+	213542193	213542528	213542193-213542528	intergenic transcripts
chr1|+|152454854|152455655	chr1	+	152454854	152455655	152454854-152455118|152455565-152455655	intergenic transcripts
chr1|+|87918058|87918469	chr1	+	87918058	87918469	87918058-87918469	intergenic transcripts
chr1|-|144821792|144822097	chr1	-	144821792	144822097	144821792-144822097	antisense transcripts
chr1|+|100495410|100495964	chr1	+	100495410	100495964	100495410-100495964	transctripts from downstream sense of annnotated genes
chr1|-|153576521|153576853	chr1	-	153576521	153576853	153576521-153576853	transctripts from downstream sense of annnotated genes
chr1|-|5621950|5623314	chr1	-	5621950	5623314	5621950-5622332|5622372-5622590|5623230-5623314	intergenic transcripts
chr1|+|87823752|87824112	chr1	+	87823752	87824112	87823752-87824112	antisense transcripts
chr1|-|16569470|16569971	chr1	-	16569470	16569971	16569470-16569971	transctripts from downstream sense of annnotated genes
chr1|+|15930218|15930530	chr1	+	15930218	15930530	15930218-15930530	transctripts from upstream antisense of annnotated genes
chr1|-|48730617|48730943	chr1	-	48730617	48730943	48730617-48730943	intergenic transcripts
chr1|+|33594613|33595014	chr1	+	33594613	33595014	33594613-33595014	intergenic transcripts
chr1|+|113068537|113069099	chr1	+	113068537	113069099	113068537-113069099	transctripts from downstream antisense of annnotated genes
chr1|+|228306197|228307610	chr1	+	228306197	228307610	228306197-228306252|228306641-228307610	intergenic transcripts
chr1|-|15142727|15143156	chr1	-	15142727	15143156	15142727-15143156	antisense transcripts
chr1|-|77222740|77223060	chr1	-	77222740	77223060	77222740-77223060	transctripts from downstream sense of annnotated genes
chr1|-|118385323|118386287	chr1	-	118385323	118386287	118385323-118386287	intergenic transcripts
chr1|+|248071007|248071859	chr1	+	248071007	248071859	248071007-248071859	intergenic transcripts
chr1|+|224963226|224963587	chr1	+	224963226	224963587	224963226-224963587	intergenic transcripts
chr1|-|89981925|89982247	chr1	-	89981925	89982247	89981925-89982247	intergenic transcripts
chr1|-|228568504|228569151	chr1	-	228568504	228569151	228568504-228569151	transctripts from downstream antisense of annnotated genes
chr1|-|207277502|207277831	chr1	-	207277502	207277831	207277502-207277831	transctripts from upstream antisense of annnotated genes
chr1|+|169552040|169552576	chr1	+	169552040	169552576	169552040-169552576	antisense transcripts
chr1|-|120069862|120070867	chr1	-	120069862	120070867	120069862-120069958|120070111-120070310|120070431-120070867	intergenic transcripts
chr1|+|89459207|89459686	chr1	+	89459207	89459686	89459207-89459686	transctripts from upstream antisense of annnotated genes
chr1|+|112341135|112341491	chr1	+	112341135	112341491	112341135-112341491	antisense transcripts
chr1|+|43121227|43121539	chr1	+	43121227	43121539	43121227-43121539	transctripts from downstream sense of annnotated genes
chr1|+|54691886|54692314	chr1	+	54691886	54692314	54691886-54692314	transctripts from downstream antisense of annnotated genes
chr1|-|233118779|233119204	chr1	-	233118779	233119204	233118779-233119204	transctripts from downstream sense of annnotated genes
chr1|+|29850426|29850767	chr1	+	29850426	29850767	29850426-29850767	intergenic transcripts
chr1|-|167093904|167095171	chr1	-	167093904	167095171	167093904-167094181|167094533-167094716|167094954-167095171	antisense transcripts
chr1|+|226797022|226797618	chr1	+	226797022	226797618	226797022-226797618	transctripts from downstream sense of annnotated genes
chr1|+|149302262|149302571	chr1	+	149302262	149302571	149302262-149302571	transctripts from downstream antisense of annnotated genes
chr1|-|117650755|117652812	chr1	-	117650755	117652812	117650755-117652812	transctripts from downstream sense of annnotated genes
chr1|-|228561315|228561708	chr1	-	228561315	228561708	228561315-228561708	antisense transcripts
chr1|-|147629521|147629964	chr1	-	147629521	147629964	147629521-147629964	intergenic transcripts
chr1|+|145010473|145011179	chr1	+	145010473	145011179	145010473-145011179	antisense transcripts
chr1|-|16980807|16981967	chr1	-	16980807	16981967	16980807-16981967	intergenic transcripts
chr1|+|237069060|237069362	chr1	+	237069060	237069362	237069060-237069362	transctripts from downstream sense of annnotated genes
chr1|-|86093226|86093793	chr1	-	86093226	86093793	86093226-86093793	intergenic transcripts
chr1|+|242340811|242341127	chr1	+	242340811	242341127	242340811-242341127	antisense transcripts
chr1|+|148180126|148180511	chr1	+	148180126	148180511	148180126-148180511	intergenic transcripts
chr1|+|154012215|154012559	chr1	+	154012215	154012559	154012215-154012559	antisense transcripts
chr1|-|207286872|207287318	chr1	-	207286872	207287318	207286872-207287318	antisense transcripts
chr1|-|161156802|161157750	chr1	-	161156802	161157750	161156802-161157750	transctripts from downstream sense of annnotated genes
chr1|-|90750828|90762686	chr1	-	90750828	90762686	90750828-90750887|90751142-90751317|90752646-90752820|90762498-90762686	intergenic transcripts
chr1|+|22425698|22426232	chr1	+	22425698	22426232	22425698-22426232	intergenic transcripts
chr1|+|8069598|8069939	chr1	+	8069598	8069939	8069598-8069939	antisense transcripts
chr1|-|52243051|52243439	chr1	-	52243051	52243439	52243051-52243439	antisense transcripts
chr1|+|24064605|24064923	chr1	+	24064605	24064923	24064605-24064923	intergenic transcripts
chr1|+|235513623|235514245	chr1	+	235513623	235514245	235513623-235514245	intergenic transcripts
chr1|+|41027774|41028161	chr1	+	41027774	41028161	41027774-41028161	intergenic transcripts
chr1|-|244210664|244211025	chr1	-	244210664	244211025	244210664-244211025	transctripts from downstream antisense of annnotated genes
chr1|-|204581099|204581430	chr1	-	204581099	204581430	204581099-204581430	antisense transcripts
chr1|+|145012510|145012815	chr1	+	145012510	145012815	145012510-145012815	antisense transcripts
chr1|-|204581973|204582663	chr1	-	204581973	204582663	204581973-204582663	transctripts from downstream sense of annnotated genes
chr1|-|62003117|62004049	chr1	-	62003117	62004049	62003117-62004049	intergenic transcripts
chr1|+|226926567|226926893	chr1	+	226926567	226926893	226926567-226926893	antisense transcripts
chr1|+|79132905|79133454	chr1	+	79132905	79133454	79132905-79133454	transctripts from downstream sense of annnotated genes
chr1|-|248645546|248645917	chr1	-	248645546	248645917	248645546-248645917	intergenic transcripts
chr1|+|96637687|96638079	chr1	+	96637687	96638079	96637687-96638079	intergenic transcripts
chr1|+|248265393|248265952	chr1	+	248265393	248265952	248265393-248265952	transctripts from downstream sense of annnotated genes
chr1|-|5636092|5636504	chr1	-	5636092	5636504	5636092-5636504	intergenic transcripts
chr1|-|235270323|235271145	chr1	-	235270323	235271145	235270323-235271145	transctripts from downstream sense of annnotated genes
chr1|+|166295827|166296163	chr1	+	166295827	166296163	166295827-166296163	intergenic transcripts
chr1|-|231461393|231463170	chr1	-	231461393	231463170	231461393-231463170	intergenic transcripts
chr1|-|68561270|68561808	chr1	-	68561270	68561808	68561270-68561808	transctripts from downstream sense of annnotated genes
chr1|-|11697720|11698105	chr1	-	11697720	11698105	11697720-11698105	intergenic transcripts
chr1|-|86731524|86731869	chr1	-	86731524	86731869	86731524-86731869	intergenic transcripts
chr1|+|229600265|229600573	chr1	+	229600265	229600573	229600265-229600573	antisense transcripts
chr1|-|205524400|205526345	chr1	-	205524400	205526345	205524400-205526345	intergenic transcripts
chr1|+|184633434|184635186	chr1	+	184633434	184635186	184633434-184633562|184633842-184634187|184634278-184635186	intergenic transcripts
chr1|+|32822633|32823534	chr1	+	32822633	32823534	32822633-32823534	intergenic transcripts
chr1|+|39517707|39518293	chr1	+	39517707	39518293	39517707-39518293	intergenic transcripts
chr1|+|208417903|208419276	chr1	+	208417903	208419276	208417903-208419276	transctripts from upstream antisense of annnotated genes
chr1|+|166059421|166059872	chr1	+	166059421	166059872	166059421-166059872	antisense transcripts
chr1|+|173459616|173459924	chr1	+	173459616	173459924	173459616-173459924	transctripts from downstream sense of annnotated genes
chr1|-|22378335|22378640	chr1	-	22378335	22378640	22378335-22378640	transctripts from upstream antisense of annnotated genes
chr1|-|156555417|156555825	chr1	-	156555417	156555825	156555417-156555825	transctripts from downstream antisense of annnotated genes
chr1|+|228350421|228350722	chr1	+	228350421	228350722	228350421-228350722	transctripts from upstream sense of annnotated genes
chr1|-|85622183|85622523	chr1	-	85622183	85622523	85622183-85622523	transctripts from downstream sense of annnotated genes
chr1|+|67215732|67216822	chr1	+	67215732	67216822	67215732-67216822	transctripts from upstream sense of annnotated genes
chr1|-|120069047|120069430	chr1	-	120069047	120069430	120069047-120069430	intergenic transcripts
chr1|+|186435076|186535192	chr1	+	186435076	186535192	186435076-186435499|186435526-186435727|186436214-186436622|186439403-186439527|186440059-186440673|186444717-186444923|186445354-186445562|186474189-186474391|186487115-186487446|186487724-186488005|186488011-186488260|186490323-186491183|186491207-186491389|186503157-186503336|186530180-186530333|186531222-186531470|186531597-186531814|186531847-186532102|186534826-186535044	intergenic transcripts
chr1|+|19660450|19660960	chr1	+	19660450	19660960	19660450-19660960	intergenic transcripts
chr1|-|161719159|161719816	chr1	-	161719159	161719816	161719159-161719816	transctripts from upstream antisense of annnotated genes
chr1|+|156481487|156482625	chr1	+	156481487	156482625	156481487-156481636|156481664-156481914|156482098-156482625	intergenic transcripts
chr1|-|51817150|51817686	chr1	-	51817150	51817686	51817150-51817686	transctripts from downstream sense of annnotated genes
chr1|+|162596039|162596542	chr1	+	162596039	162596542	162596039-162596542	intergenic transcripts
chr1|-|174968131|174968496	chr1	-	174968131	174968496	174968131-174968496	transctripts from upstream antisense of annnotated genes
chr1|-|84757030|84758418	chr1	-	84757030	84758418	84757030-84758418	intergenic transcripts
chr1|+|212554081|212554515	chr1	+	212554081	212554515	212554081-212554515	antisense transcripts
chr1|-|236699147|236700330	chr1	-	236699147	236700330	236699147-236700090|236700247-236700330	antisense transcripts
chr1|-|236377834|236378294	chr1	-	236377834	236378294	236377834-236378294	transctripts from downstream sense of annnotated genes
chr1|-|26327496|26327839	chr1	-	26327496	26327839	26327496-26327839	transctripts from upstream sense of annnotated genes
chr1|+|166837574|166837898	chr1	+	166837574	166837898	166837574-166837898	antisense transcripts
chr1|+|245010338|245011040	chr1	+	245010338	245011040	245010338-245011040	transctripts from downstream sense of annnotated genes
chr1|+|53027472|53027898	chr1	+	53027472	53027898	53027472-53027898	intergenic transcripts
chr1|+|147531540|147532218	chr1	+	147531540	147532218	147531540-147532218	intergenic transcripts
chr1|-|33607023|33607349	chr1	-	33607023	33607349	33607023-33607349	transctripts from downstream sense of annnotated genes
chr1|+|26162201|26162610	chr1	+	26162201	26162610	26162201-26162610	transctripts from downstream sense of annnotated genes
chr1|+|220993451|220993766	chr1	+	220993451	220993766	220993451-220993766	intergenic transcripts
chr1|-|29517321|29517843	chr1	-	29517321	29517843	29517321-29517843	transctripts from downstream sense of annnotated genes
chr1|+|146693935|146694336	chr1	+	146693935	146694336	146693935-146694336	antisense transcripts
chr1|-|118375139|118375635	chr1	-	118375139	118375635	118375139-118375635	intergenic transcripts
chr1|+|161934938|161935321	chr1	+	161934938	161935321	161934938-161935321	transctripts from downstream sense of annnotated genes
chr1|-|67447772|67448489	chr1	-	67447772	67448489	67447772-67448489	antisense transcripts
chr1|-|45166702|45167009	chr1	-	45166702	45167009	45166702-45167009	antisense transcripts
chr1|-|200070396|200078708	chr1	-	200070396	200078708	200070396-200070459|200077533-200077587|200078451-200078708	antisense transcripts
chr1|+|24801791|24802544	chr1	+	24801791	24802544	24801791-24802544	transctripts from downstream sense of annnotated genes
chr1|-|249154486|249154948	chr1	-	249154486	249154948	249154486-249154948	transctripts from upstream sense of annnotated genes
chr1|-|204797061|204797479	chr1	-	204797061	204797479	204797061-204797479	transctripts from upstream antisense of annnotated genes
chr1|+|63908722|63909933	chr1	+	63908722	63909933	63908722-63909933	transctripts from downstream antisense of annnotated genes
chr1|+|227985152|227985468	chr1	+	227985152	227985468	227985152-227985468	intergenic transcripts
chr1|-|41084660|41084963	chr1	-	41084660	41084963	41084660-41084963	transctripts from downstream sense of annnotated genes
chr1|+|145007751|145008247	chr1	+	145007751	145008247	145007751-145008247	antisense transcripts
chr1|-|205680815|205681270	chr1	-	205680815	205681270	205680815-205681270	transctripts from downstream sense of annnotated genes
chr1|-|35172557|35172875	chr1	-	35172557	35172875	35172557-35172875	intergenic transcripts
chr1|+|47847243|47847542	chr1	+	47847243	47847542	47847243-47847542	transctripts from downstream sense of annnotated genes
chr1|+|95670616|95670924	chr1	+	95670616	95670924	95670616-95670924	antisense transcripts
chr1|-|67448492|67449264	chr1	-	67448492	67449264	67448492-67449264	antisense transcripts
chr1|+|16981174|16981934	chr1	+	16981174	16981934	16981174-16981934	intergenic transcripts
chr1|-|65293274|65293721	chr1	-	65293274	65293721	65293274-65293721	antisense transcripts
chr1|-|85618178|85618839	chr1	-	85618178	85618839	85618178-85618839	transctripts from downstream sense of annnotated genes
chr1|+|203279222|203279572	chr1	+	203279222	203279572	203279222-203279572	intergenic transcripts
chr1|+|220101541|220102737	chr1	+	220101541	220102737	220101541-220101729|220102507-220102737	antisense transcripts
chr1|+|43122498|43122857	chr1	+	43122498	43122857	43122498-43122857	transctripts from upstream sense of annnotated genes
chr1|+|108071271|108071658	chr1	+	108071271	108071658	108071271-108071658	intergenic transcripts
chr1|+|236935326|236935627	chr1	+	236935326	236935627	236935326-236935627	intergenic transcripts
chr1|+|207535764|207537525	chr1	+	207535764	207537525	207535764-207537525	transctripts from downstream sense of annnotated genes
chr1|+|67215162|67215698	chr1	+	67215162	67215698	67215162-67215698	transctripts from downstream sense of annnotated genes
chr1|+|95007530|95008575	chr1	+	95007530	95008575	95007530-95008575	transctripts from upstream antisense of annnotated genes
chr1|+|41134194|41134616	chr1	+	41134194	41134616	41134194-41134616	transctripts from downstream antisense of annnotated genes
chr1|+|153896197|153901200	chr1	+	153896197	153901200	153896197-153896537|153898717-153898882|153901111-153901200	transctripts from upstream antisense of annnotated genes
chr1|+|213545812|213546336	chr1	+	213545812	213546336	213545812-213546336	intergenic transcripts
chr1|+|213524295|213525659	chr1	+	213524295	213525659	213524295-213525659	intergenic transcripts
chr1|+|43838962|43840184	chr1	+	43838962	43840184	43838962-43840184	intergenic transcripts
chr1|-|193090538|193090849	chr1	-	193090538	193090849	193090538-193090849	transctripts from upstream antisense of annnotated genes
chr1|+|165886977|165887757	chr1	+	165886977	165887757	165886977-165887757	intergenic transcripts
chr1|+|220997998|220998355	chr1	+	220997998	220998355	220997998-220998355	intergenic transcripts
chr1|-|201615240|201616005	chr1	-	201615240	201616005	201615240-201616005	antisense transcripts
chr1|-|205679195|205679635	chr1	-	205679195	205679635	205679195-205679635	transctripts from downstream sense of annnotated genes
chr1|-|114232688|114233059	chr1	-	114232688	114233059	114232688-114233059	transctripts from downstream sense of annnotated genes
chr1|-|4692216|4692531	chr1	-	4692216	4692531	4692216-4692531	intergenic transcripts
chr1|+|73260130|73260516	chr1	+	73260130	73260516	73260130-73260516	transctripts from downstream sense of annnotated genes
chr1|+|117656114|117656459	chr1	+	117656114	117656459	117656114-117656459	transctripts from downstream antisense of annnotated genes
chr1|+|205505009|205505942	chr1	+	205505009	205505942	205505009-205505942	transctripts from downstream sense of annnotated genes
chr1|+|149274060|149274534	chr1	+	149274060	149274534	149274060-149274534	intergenic transcripts
chr1|+|95452920|95453363	chr1	+	95452920	95453363	95452920-95453363	antisense transcripts
chr1|+|231004886|231010441	chr1	+	231004886	231010441	231004886-231005105|231010288-231010441	transctripts from upstream antisense of annnotated genes
chr1|-|33608481|33608954	chr1	-	33608481	33608954	33608481-33608954	transctripts from downstream sense of annnotated genes
chr1|-|100716666|100717231	chr1	-	100716666	100717231	100716666-100717231	transctripts from upstream sense of annnotated genes
chr1|-|147632515|147633754	chr1	-	147632515	147633754	147632515-147633754	intergenic transcripts
chr1|-|207668262|207669157	chr1	-	207668262	207669157	207668262-207668290|207668831-207669157	transctripts from upstream antisense of annnotated genes
chr1|+|143757955|143758366	chr1	+	143757955	143758366	143757955-143758366	intergenic transcripts
chr1|+|149281129|149282941	chr1	+	149281129	149282941	149281129-149282941	intergenic transcripts
chr1|-|148846516|148847159	chr1	-	148846516	148847159	148846516-148847159	intergenic transcripts
chr1|-|82943983|82951409	chr1	-	82943983	82951409	82943983-82945076|82945095-82945296|82945496-82945689|82948373-82948663|82948862-82949213|82950250-82950433|82951109-82951409	intergenic transcripts
chr1|+|206511021|206511351	chr1	+	206511021	206511351	206511021-206511351	intergenic transcripts
chr1|+|247343314|247348916	chr1	+	247343314	247348916	247343314-247343809|247343836-247344016|247346406-247347028|247348486-247348916	antisense transcripts
chr1|-|55300408|55300849	chr1	-	55300408	55300849	55300408-55300849	antisense transcripts
chr1|+|798583|799167	chr1	+	798583	799167	798583-799167	intergenic transcripts
chr1|-|149802391|149803310	chr1	-	149802391	149803310	149802391-149803310	intergenic transcripts
chr1|-|205563812|205564124	chr1	-	205563812	205564124	205563812-205564124	transctripts from downstream sense of annnotated genes
chr1|-|190055547|190055855	chr1	-	190055547	190055855	190055547-190055855	intergenic transcripts
chr1|-|120762549|120763051	chr1	-	120762549	120763051	120762549-120763051	intergenic transcripts
chr1|-|204517127|204517438	chr1	-	204517127	204517438	204517127-204517438	antisense transcripts
chr1|-|38275257|38278694	chr1	-	38275257	38278694	38275257-38278694	transctripts from downstream sense of annnotated genes
chr1|+|83830292|83830600	chr1	+	83830292	83830600	83830292-83830600	intergenic transcripts
chr1|-|147077024|147077644	chr1	-	147077024	147077644	147077024-147077644	antisense transcripts
chr1|-|194615203|194615542	chr1	-	194615203	194615542	194615203-194615542	intergenic transcripts
chr1|+|242341509|242349495	chr1	+	242341509	242349495	242341509-242341667|242341722-242341878|242342117-242342591|242342775-242342941|242343487-242343670|242343807-242344027|242344314-242344779|242345172-242345523|242345627-242345861|242346522-242346911|242347330-242347701|242347926-242349495	antisense transcripts
chr1|-|204525994|204526295	chr1	-	204525994	204526295	204525994-204526295	antisense transcripts
chr1|+|156484769|156485591	chr1	+	156484769	156485591	156484769-156485591	intergenic transcripts
chr1|+|2473197|2473519	chr1	+	2473197	2473519	2473197-2473519	intergenic transcripts
chr1|+|36800416|36800854	chr1	+	36800416	36800854	36800416-36800854	intergenic transcripts
chr1|+|242391206|242391632	chr1	+	242391206	242391632	242391206-242391632	antisense transcripts
chr1|-|156689823|156690131	chr1	-	156689823	156690131	156689823-156690131	transctripts from downstream sense of annnotated genes
chr1|+|145029994|145030318	chr1	+	145029994	145030318	145029994-145030318	antisense transcripts
chr1|+|248080377|248081311	chr1	+	248080377	248081311	248080377-248081311	intergenic transcripts
chr1|+|79590541|79591195	chr1	+	79590541	79591195	79590541-79590734|79590989-79591195	intergenic transcripts
chr1|+|40898512|40902451	chr1	+	40898512	40902451	40898512-40899000|40899102-40899295|40899962-40900203|40901442-40901941|40902422-40902451	intergenic transcripts
chr1|+|234476144|234476457	chr1	+	234476144	234476457	234476144-234476457	intergenic transcripts
chr1|+|186429663|186430511	chr1	+	186429663	186430511	186429663-186430511	transctripts from upstream antisense of annnotated genes
chr1|+|184062672|184064865	chr1	+	184062672	184064865	184062672-184062858|184062920-184063097|184063315-184063530|184063719-184064418|184064824-184064865	intergenic transcripts
chr1|-|185262626|185262979	chr1	-	185262626	185262979	185262626-185262979	transctripts from downstream antisense of annnotated genes
chr1|-|83485633|83485981	chr1	-	83485633	83485981	83485633-83485981	antisense transcripts
chr1|+|184068271|184068622	chr1	+	184068271	184068622	184068271-184068622	intergenic transcripts
chr1|-|161155074|161156399	chr1	-	161155074	161156399	161155074-161156399	transctripts from downstream sense of annnotated genes
chr1|-|178042465|178043002	chr1	-	178042465	178043002	178042465-178043002	intergenic transcripts
chr1|-|212894383|212896412	chr1	-	212894383	212896412	212894383-212896412	transctripts from downstream sense of annnotated genes
chr1|+|100622981|100623291	chr1	+	100622981	100623291	100622981-100623291	antisense transcripts
chr1|-|166859117|166859676	chr1	-	166859117	166859676	166859117-166859676	intergenic transcripts
chr1|-|91238839|91239266	chr1	-	91238839	91239266	91238839-91239266	intergenic transcripts
chr1|-|71839437|71840081	chr1	-	71839437	71840081	71839437-71840081	antisense transcripts
chr1|+|165886229|165886561	chr1	+	165886229	165886561	165886229-165886561	intergenic transcripts
chr1|+|248086545|248086925	chr1	+	248086545	248086925	248086545-248086925	intergenic transcripts
chr1|+|87825971|87826689	chr1	+	87825971	87826689	87825971-87826689	antisense transcripts
chr1|+|197128518|197129142	chr1	+	197128518	197129142	197128518-197129142	transctripts from downstream antisense of annnotated genes
chr1|+|224928482|224928788	chr1	+	224928482	224928788	224928482-224928788	transctripts from downstream sense of annnotated genes
chr1|-|248873862|248874208	chr1	-	248873862	248874208	248873862-248874208	intergenic transcripts
chr1|+|210850031|210853910	chr1	+	210850031	210853910	210850031-210850054|210850878-210851280|210851394-210851660|210852462-210852519|210853839-210853910	transctripts from downstream sense of annnotated genes
chr1|-|193063410|193064380	chr1	-	193063410	193064380	193063410-193064380	transctripts from downstream sense of annnotated genes
chr1|+|145045183|145045689	chr1	+	145045183	145045689	145045183-145045689	antisense transcripts
chr1|+|16283052|16283370	chr1	+	16283052	16283370	16283052-16283370	antisense transcripts
chr1|-|29518591|29519081	chr1	-	29518591	29519081	29518591-29519081	transctripts from downstream sense of annnotated genes
chr1|+|236440721|236441117	chr1	+	236440721	236441117	236440721-236441117	antisense transcripts
chr1|-|40996733|40997226	chr1	-	40996733	40997226	40996733-40997027|40997160-40997226	transctripts from upstream antisense of annnotated genes
chr1|+|247332852|247333717	chr1	+	247332852	247333717	247332852-247333717	antisense transcripts
chr1|+|34732245|34771541	chr1	+	34732245	34771541	34732245-34732384|34771278-34771541	antisense transcripts
chr1|+|166833411|166833793	chr1	+	166833411	166833793	166833411-166833793	antisense transcripts
chr1|+|247476261|247541106	chr1	+	247476261	247541106	247476261-247476268|247495613-247499402|247499469-247499849|247499911-247500281|247500459-247500726|247501077-247501340|247501894-247502446|247502711-247502932|247502960-247502987|247503434-247503793|247503971-247504503|247504748-247504921|247505011-247505198|247505309-247505494|247505956-247506481|247506740-247507499|247507771-247507994|247508428-247508617|247510111-247510273|247510967-247511129…	antisense transcripts
chr1|+|101208256|101208559	chr1	+	101208256	101208559	101208256-101208559	transctripts from downstream sense of annnotated genes
chr1|+|234877619|234878025	chr1	+	234877619	234878025	234877619-234878025	intergenic transcripts
chr1|+|99715124|99715733	chr1	+	99715124	99715733	99715124-99715733	intergenic transcripts
chr1|-|118403392|118404238	chr1	-	118403392	118404238	118403392-118404238	transctripts from upstream antisense of annnotated genes
chr1|-|166025046|166025459	chr1	-	166025046	166025459	166025046-166025459	transctripts from downstream sense of annnotated genes
chr1|+|174989917|174991391	chr1	+	174989917	174991391	174989917-174991391	antisense transcripts
chr1|+|223182651|223183084	chr1	+	223182651	223183084	223182651-223183084	transctripts from downstream sense of annnotated genes
chr1|+|23698606|23699175	chr1	+	23698606	23699175	23698606-23699175	transctripts from upstream antisense of annnotated genes
chr1|+|234476900|234477237	chr1	+	234476900	234477237	234476900-234477237	intergenic transcripts
chr1|+|232238684|232239068	chr1	+	232238684	232239068	232238684-232239068	intergenic transcripts
chr1|-|204364045|204364457	chr1	-	204364045	204364457	204364045-204364457	antisense transcripts
chr1|-|120918142|120918776	chr1	-	120918142	120918776	120918142-120918776	antisense transcripts
chr1|-|65527849|65528707	chr1	-	65527849	65528707	65527849-65528707	intergenic transcripts
chr1|-|169356152|169356555	chr1	-	169356152	169356555	169356152-169356555	antisense transcripts
chr1|+|193247797|193248760	chr1	+	193247797	193248760	193247797-193248760	intergenic transcripts
chr1|+|97285266|97286856	chr1	+	97285266	97286856	97285266-97286856	intergenic transcripts
chr1|+|44103132|44103497	chr1	+	44103132	44103497	44103132-44103497	intergenic transcripts
chr1|-|231126620|231127395	chr1	-	231126620	231127395	231126620-231127395	antisense transcripts
chr1|-|147725374|147725763	chr1	-	147725374	147725763	147725374-147725763	intergenic transcripts
chr1|-|7758400|7759003	chr1	-	7758400	7759003	7758400-7759003	antisense transcripts
chr1|-|159024581|159024882	chr1	-	159024581	159024882	159024581-159024882	transctripts from downstream antisense of annnotated genes
chr1|+|110146460|110147142	chr1	+	110146460	110147142	110146460-110147142	transctripts from downstream antisense of annnotated genes
chr1|+|228307669|228308087	chr1	+	228307669	228308087	228307669-228308087	intergenic transcripts
chr1|+|193247077|193247548	chr1	+	193247077	193247548	193247077-193247548	intergenic transcripts
chr1|+|162594837|162595163	chr1	+	162594837	162595163	162594837-162595163	intergenic transcripts
chr1|+|84964842|84965309	chr1	+	84964842	84965309	84964842-84965309	transctripts from downstream antisense of annnotated genes
chr1|-|156614557|156615070	chr1	-	156614557	156615070	156614557-156615070	antisense transcripts
chr1|-|148358345|148358944	chr1	-	148358345	148358944	148358345-148358944	intergenic transcripts
chr1|-|111196169|111199682	chr1	-	111196169	111199682	111196169-111199682	intergenic transcripts
chr1|+|182804299|182804828	chr1	+	182804299	182804828	182804299-182804828	transctripts from upstream sense of annnotated genes
chr1|+|40436444|40437100	chr1	+	40436444	40437100	40436444-40437100	transctripts from downstream sense of annnotated genes
chr1|+|4844035|4847389	chr1	+	4844035	4847389	4844035-4847389	transctripts from downstream sense of annnotated genes
chr1|-|92709503|92711340	chr1	-	92709503	92711340	92709503-92711340	transctripts from downstream sense of annnotated genes
chr1|-|165690337|165690934	chr1	-	165690337	165690934	165690337-165690934	intergenic transcripts
chr1|+|25924113|25925861	chr1	+	25924113	25925861	25924113-25925861	intergenic transcripts
chr1|+|242436952|242437339	chr1	+	242436952	242437339	242436952-242437339	antisense transcripts
chr1|-|59756281|59762255	chr1	-	59756281	59762255	59756281-59757040|59758362-59758550|59758979-59759062|59760489-59761436|59761542-59761884|59761961-59762255	transctripts from upstream antisense of annnotated genes
chr1|+|104151022|104151420	chr1	+	104151022	104151420	104151022-104151420	intergenic transcripts
chr1|-|100605756|100606315	chr1	-	100605756	100606315	100605756-100606315	antisense transcripts
chr1|+|100616694|100617412	chr1	+	100616694	100617412	100616694-100617412	transctripts from downstream sense of annnotated genes
chr1|-|223386489|223387720	chr1	-	223386489	223387720	223386489-223387720	intergenic transcripts
chr1|+|40891842|40892733	chr1	+	40891842	40892733	40891842-40892733	transctripts from downstream sense of annnotated genes
chr1|+|161022729|161023188	chr1	+	161022729	161023188	161022729-161023188	antisense transcripts
chr1|+|169484339|169484862	chr1	+	169484339	169484862	169484339-169484862	transctripts from downstream antisense of annnotated genes
chr1|+|112292515|112294559	chr1	+	112292515	112294559	112292515-112294559	transctripts from downstream sense of annnotated genes
chr1|+|207550737|207551040	chr1	+	207550737	207551040	207550737-207551040	intergenic transcripts
chr1|-|158166349|158166708	chr1	-	158166349	158166708	158166349-158166708	transctripts from downstream sense of annnotated genes
chr1|+|32825184|32825820	chr1	+	32825184	32825820	32825184-32825820	intergenic transcripts
chr1|-|149819393|149821427	chr1	-	149819393	149821427	149819393-149821427	intergenic transcripts
chr1|+|99007614|99008285	chr1	+	99007614	99008285	99007614-99008285	intergenic transcripts
chr1|+|247335649|247337755	chr1	+	247335649	247337755	247335649-247335815|247335905-247336104|247336497-247336713|247336726-247337086|247337150-247337755	transctripts from upstream antisense of annnotated genes
chr1|+|177271989|177272408	chr1	+	177271989	177272408	177271989-177272408	intergenic transcripts
chr1|-|150234914|150235328	chr1	-	150234914	150235328	150234914-150235328	transctripts from downstream antisense of annnotated genes
chr1|-|71863266|71863696	chr1	-	71863266	71863696	71863266-71863696	antisense transcripts
chr1|+|37599124|37601141	chr1	+	37599124	37601141	37599124-37599208|37600828-37601141	intergenic transcripts
chr1|+|1845224|1845525	chr1	+	1845224	1845525	1845224-1845525	intergenic transcripts
chr1|+|112559951|112560287	chr1	+	112559951	112560287	112559951-112560287	intergenic transcripts
chr1|+|87818861|87819301	chr1	+	87818861	87819301	87818861-87819301	transctripts from downstream antisense of annnotated genes
chr1|+|246936025|246937225	chr1	+	246936025	246937225	246936025-246937225	transctripts from downstream antisense of annnotated genes
chr1|-|228668352|228668987	chr1	-	228668352	228668987	228668352-228668987	intergenic transcripts
chr1|+|224211028|224211367	chr1	+	224211028	224211367	224211028-224211367	intergenic transcripts
chr1|-|95432856|95433359	chr1	-	95432856	95433359	95432856-95433359	intergenic transcripts
chr1|-|111973537|111974072	chr1	-	111973537	111974072	111973537-111974072	transctripts from upstream sense of annnotated genes
chr1|+|32826486|32826925	chr1	+	32826486	32826925	32826486-32826925	transctripts from downstream antisense of annnotated genes
chr1|+|210347313|210347650	chr1	+	210347313	210347650	210347313-210347650	intergenic transcripts
chr1|+|150514956|150515307	chr1	+	150514956	150515307	150514956-150515307	intergenic transcripts
chr1|+|29191733|29193543	chr1	+	29191733	29193543	29191733-29193543	transctripts from downstream sense of annnotated genes
chr1|-|160956224|160957504	chr1	-	160956224	160957504	160956224-160957504	intergenic transcripts
chr1|-|32662967|32663500	chr1	-	32662967	32663500	32662967-32663500	transctripts from downstream antisense of annnotated genes
chr1|-|51658180|51658584	chr1	-	51658180	51658584	51658180-51658584	transctripts from downstream sense of annnotated genes
chr1|-|68538195|68538523	chr1	-	68538195	68538523	68538195-68538523	antisense transcripts
chr1|+|218518676|218519218	chr1	+	218518676	218519218	218518676-218519218	transctripts from upstream sense of annnotated genes
chr1|-|65472308|65472790	chr1	-	65472308	65472790	65472308-65472790	intergenic transcripts
chr1|+|192155036|192155822	chr1	+	192155036	192155822	192155036-192155822	transctripts from downstream sense of annnotated genes
chr1|+|144974938|144975302	chr1	+	144974938	144975302	144974938-144975302	antisense transcripts
chr1|-|201572359|201572785	chr1	-	201572359	201572785	201572359-201572785	intergenic transcripts
chr1|-|95446003|95447024	chr1	-	95446003	95447024	95446003-95447024	transctripts from downstream sense of annnotated genes
chr1|-|228268904|228269270	chr1	-	228268904	228269270	228268904-228269270	transctripts from upstream antisense of annnotated genes
chr1|-|63857441|63857758	chr1	-	63857441	63857758	63857441-63857758	antisense transcripts
chr1|-|27202979|27204268	chr1	-	27202979	27204268	27202979-27204268	transctripts from downstream sense of annnotated genes
chr1|-|115578226|115578613	chr1	-	115578226	115578613	115578226-115578613	intergenic transcripts
chr1|-|223381469|223382798	chr1	-	223381469	223382798	223381469-223382798	intergenic transcripts
chr1|+|84964466|84964822	chr1	+	84964466	84964822	84964466-84964822	transctripts from downstream antisense of annnotated genes
chr1|+|168838224|168838694	chr1	+	168838224	168838694	168838224-168838694	intergenic transcripts
chr1|+|180926792|180927684	chr1	+	180926792	180927684	180926792-180927684	transctripts from upstream antisense of annnotated genes
chr1|+|110151323|110151831	chr1	+	110151323	110151831	110151323-110151831	antisense transcripts
chr1|+|115055419|115055798	chr1	+	115055419	115055798	115055419-115055798	transctripts from upstream antisense of annnotated genes
chr1|+|231498819|231499570	chr1	+	231498819	231499570	231498819-231499570	transctripts from downstream antisense of annnotated genes
chr1|-|147572482|147573166	chr1	-	147572482	147573166	147572482-147573166	intergenic transcripts
chr1|+|22426542|22427837	chr1	+	22426542	22427837	22426542-22427837	intergenic transcripts
chr1|+|162786357|162792009	chr1	+	162786357	162792009	162786357-162786463|162790817-162791114|162791921-162792009	transctripts from downstream antisense of annnotated genes
chr1|-|55296385|55296692	chr1	-	55296385	55296692	55296385-55296692	antisense transcripts
chr1|-|23683377|23683878	chr1	-	23683377	23683878	23683377-23683878	transctripts from downstream sense of annnotated genes
chr1|-|149558619|149559262	chr1	-	149558619	149559262	149558619-149559262	intergenic transcripts
chr1|+|202584051|202584350	chr1	+	202584051	202584350	202584051-202584350	antisense transcripts
chr1|+|71954236|71954568	chr1	+	71954236	71954568	71954236-71954568	antisense transcripts
chr1|-|247449086|247449613	chr1	-	247449086	247449613	247449086-247449613	intergenic transcripts
chr1|+|111231028|111231648	chr1	+	111231028	111231648	111231028-111231648	intergenic transcripts
chr1|+|52266114|52266507	chr1	+	52266114	52266507	52266114-52266507	antisense transcripts
chr1|+|161950514|161952989	chr1	+	161950514	161952989	161950514-161950646|161952512-161952989	transctripts from downstream antisense of annnotated genes
chr1|-|231466791|231467875	chr1	-	231466791	231467875	231466791-231467875	transctripts from downstream sense of annnotated genes
chr1|+|1293141|1293981	chr1	+	1293141	1293981	1293141-1293981	antisense transcripts
chr1|+|145045981|145046326	chr1	+	145045981	145046326	145045981-145046326	antisense transcripts
chr1|+|197098635|197099073	chr1	+	197098635	197099073	197098635-197099073	antisense transcripts
chr1|-|40085192|40085785	chr1	-	40085192	40085785	40085192-40085785	intergenic transcripts
chr1|-|119559783|119560295	chr1	-	119559783	119560295	119559783-119560295	intergenic transcripts
chr1|+|110679549|110680975	chr1	+	110679549	110680975	110679549-110679733|110680405-110680975	intergenic transcripts
chr1|+|234879959|234880278	chr1	+	234879959	234880278	234879959-234880278	intergenic transcripts
chr1|-|231498468|231499458	chr1	-	231498468	231499458	231498468-231499458	transctripts from downstream sense of annnotated genes
chr1|-|183213725|183214267	chr1	-	183213725	183214267	183213725-183214267	transctripts from downstream antisense of annnotated genes
chr1|+|11623744|11624226	chr1	+	11623744	11624226	11623744-11624226	intergenic transcripts
chr1|-|1335133|1335525	chr1	-	1335133	1335525	1335133-1335303|1335389-1335525	transctripts from upstream sense of annnotated genes
chr1|+|55105222|55106229	chr1	+	55105222	55106229	55105222-55106229	transctripts from downstream sense of annnotated genes
chr1|-|147400093|147400433	chr1	-	147400093	147400433	147400093-147400393|147400411-147400433	intergenic transcripts
chr1|+|116614459|116615737	chr1	+	116614459	116615737	116614459-116615737	transctripts from downstream sense of annnotated genes
chr1|-|156001041|156001383	chr1	-	156001041	156001383	156001041-156001383	transctripts from downstream sense of annnotated genes
chr1|+|153249806|153250293	chr1	+	153249806	153250293	153249806-153250118|153250230-153250293	intergenic transcripts
chr1|+|171713614|171714010	chr1	+	171713614	171714010	171713614-171714010	transctripts from upstream antisense of annnotated genes
chr1|+|104145369|104145754	chr1	+	104145369	104145754	104145369-104145754	intergenic transcripts
chr1|-|111116462|111116983	chr1	-	111116462	111116983	111116462-111116983	intergenic transcripts
chr1|-|191999217|192034445	chr1	-	191999217	192034445	191999217-191999716|191999864-192000088|192000381-192000744|192002053-192002212|192003061-192003548|192006012-192006360|192008873-192009019|192010679-192010868|192011776-192011939|192012020-192012230|192012597-192012787|192016128-192016368|192017058-192017266|192022324-192022462|192025920-192026060|192026061-192026268|192027118-192027166|192031090-192031169|192032606-192032662|192032905-192033156…	intergenic transcripts
chr1|+|59226927|59227513	chr1	+	59226927	59227513	59226927-59227513	intergenic transcripts
chr1|-|120769532|120769870	chr1	-	120769532	120769870	120769532-120769870	intergenic transcripts
chr1|-|110043776|110044603	chr1	-	110043776	110044603	110043776-110044603	transctripts from downstream antisense of annnotated genes
chr1|-|47500118|47500800	chr1	-	47500118	47500800	47500118-47500800	antisense transcripts
chr1|-|222924212|222946543	chr1	-	222924212	222946543	222924212-222924680|222925743-222925948|222925959-222926180|222926805-222927056|222931163-222931331|222933493-222933811|222934238-222934442|222934928-222935158|222935380-222935550|222946412-222946543	transctripts from downstream antisense of annnotated genes
chr1|+|108072497|108072861	chr1	+	108072497	108072861	108072497-108072861	intergenic transcripts
chr1|+|118507251|118509166	chr1	+	118507251	118509166	118507251-118509166	antisense transcripts
chr1|-|235267600|235268158	chr1	-	235267600	235268158	235267600-235268158	intergenic transcripts
chr1|-|48992601|48993019	chr1	-	48992601	48993019	48992601-48993019	intergenic transcripts
chr1|+|27371470|27390174	chr1	+	27371470	27390174	27371470-27371510|27371709-27371806|27375669-27376015|27379237-27379382|27380920-27381191|27381291-27381496|27386505-27386571|27387740-27387906|27389167-27389641|27390103-27390174	intergenic transcripts
chr1|+|20008278|20008620	chr1	+	20008278	20008620	20008278-20008620	transctripts from downstream antisense of annnotated genes
chr1|-|179850661|179851644	chr1	-	179850661	179851644	179850661-179851644	transctripts from upstream antisense of annnotated genes
chr1|-|74935270|74936332	chr1	-	74935270	74936332	74935270-74936332	transctripts from downstream sense of annnotated genes
chr1|-|231463694|231464123	chr1	-	231463694	231464123	231463694-231464123	intergenic transcripts
chr1|-|36620165|36620502	chr1	-	36620165	36620502	36620165-36620502	transctripts from upstream antisense of annnotated genes
chr1|+|94345040|94345362	chr1	+	94345040	94345362	94345040-94345362	antisense transcripts
chr1|+|147504738|147505058	chr1	+	147504738	147505058	147504738-147505058	intergenic transcripts
chr1|+|155857707|155858077	chr1	+	155857707	155858077	155857707-155858077	transctripts from downstream sense of annnotated genes
chr1|+|224948153|224948688	chr1	+	224948153	224948688	224948153-224948688	intergenic transcripts
chr1|-|247446791|247447244	chr1	-	247446791	247447244	247446791-247447244	intergenic transcripts
chr1|-|65208976|65209299	chr1	-	65208976	65209299	65208976-65209299	transctripts from upstream antisense of annnotated genes
chr1|-|183215701|183216062	chr1	-	183215701	183216062	183215701-183216062	transctripts from downstream sense of annnotated genes
chr1|+|231358144|231358667	chr1	+	231358144	231358667	231358144-231358667	transctripts from downstream sense of annnotated genes
chr1|+|224213516|224214230	chr1	+	224213516	224214230	224213516-224214230	intergenic transcripts
chr1|-|159968881|159990772	chr1	-	159968881	159990772	159968881-159969284|159982006-159982179|159985718-159985888|159987103-159987805|159987993-159988163|159988380-159988847|159988894-159989085|159989233-159989624|159990747-159990772	antisense transcripts
chr1|+|173757069|173757503	chr1	+	173757069	173757503	173757069-173757503	transctripts from downstream sense of annnotated genes
chr1|+|40543305|40543626	chr1	+	40543305	40543626	40543305-40543626	antisense transcripts
chr1|+|65882850|65883239	chr1	+	65882850	65883239	65882850-65883239	transctripts from downstream sense of annnotated genes
chr1|+|154017014|154017692	chr1	+	154017014	154017692	154017014-154017692	antisense transcripts
chr1|+|24024203|24027399	chr1	+	24024203	24027399	24024203-24024223|24024340-24025594|24026339-24026783|24026955-24027399	intergenic transcripts
chr1|+|41031987|41032306	chr1	+	41031987	41032306	41031987-41032306	intergenic transcripts
chr1|+|73218136|73218698	chr1	+	73218136	73218698	73218136-73218698	antisense transcripts
chr1|+|229443628|229445648	chr1	+	229443628	229445648	229443628-229445648	transctripts from downstream sense of annnotated genes
chr1|+|185364584|185364948	chr1	+	185364584	185364948	185364584-185364948	intergenic transcripts
chr1|+|247313394|247313739	chr1	+	247313394	247313739	247313394-247313739	antisense transcripts
chr1|+|11358644|11359110	chr1	+	11358644	11359110	11358644-11359110	transctripts from downstream sense of annnotated genes
chr1|+|173457946|173458379	chr1	+	173457946	173458379	173457946-173458379	intergenic transcripts
chr1|-|116465451|116502262	chr1	-	116465451	116502262	116465451-116465656|116465847-116466086|116466530-116466906|116467434-116467662|116467683-116467861|116468176-116468402|116468486-116468807|116469094-116469686|116470057-116470483|116470676-116470943|116471553-116471788|116472460-116472855|116475914-116476142|116476179-116476505|116485172-116485217|116492823-116493036|116502072-116502262	transctripts from downstream antisense of annnotated genes
chr1|+|43319022|43319538	chr1	+	43319022	43319538	43319022-43319538	transctripts from downstream sense of annnotated genes
chr1|+|229447872|229448173	chr1	+	229447872	229448173	229447872-229448173	intergenic transcripts
chr1|+|151672607|151673161	chr1	+	151672607	151673161	151672607-151673161	transctripts from downstream sense of annnotated genes
chr1|+|206924220|206924607	chr1	+	206924220	206924607	206924220-206924607	intergenic transcripts
chr1|-|204506707|204507072	chr1	-	204506707	204507072	204506707-204507072	antisense transcripts
chr1|-|231484292|231484616	chr1	-	231484292	231484616	231484292-231484616	antisense transcripts
chr1|+|166141414|166142154	chr1	+	166141414	166142154	166141414-166142154	intergenic transcripts
chr1|+|229804909|229805574	chr1	+	229804909	229805574	229804909-229805574	intergenic transcripts
chr1|-|233457685|233458146	chr1	-	233457685	233458146	233457685-233458146	intergenic transcripts
chr1|-|33035973|33036433	chr1	-	33035973	33036433	33035973-33036433	antisense transcripts
chr1|+|165898864|165899172	chr1	+	165898864	165899172	165898864-165899172	intergenic transcripts
chr1|-|85618872|85620058	chr1	-	85618872	85620058	85618872-85620058	transctripts from downstream sense of annnotated genes
chr1|+|114229443|114230085	chr1	+	114229443	114230085	114229443-114230085	transctripts from downstream sense of annnotated genes
chr1|+|186433148|186433487	chr1	+	186433148	186433487	186433148-186433487	transctripts from upstream antisense of annnotated genes
chr1|+|121310779|121311814	chr1	+	121310779	121311814	121310779-121311814	transctripts from downstream sense of annnotated genes
chr1|+|156587457|156587830	chr1	+	156587457	156587830	156587457-156587830	transctripts from upstream sense of annnotated genes
chr1|+|45978816|45979162	chr1	+	45978816	45979162	45978816-45979162	transctripts from downstream sense of annnotated genes
chr1|-|46494228|46494664	chr1	-	46494228	46494664	46494228-46494664	antisense transcripts
chr1|+|224934046|224934356	chr1	+	224934046	224934356	224934046-224934356	intergenic transcripts
chr1|+|155579316|155579971	chr1	+	155579316	155579971	155579316-155579971	transctripts from upstream sense of annnotated genes
chr1|-|235269644|235270001	chr1	-	235269644	235270001	235269644-235270001	transctripts from downstream sense of annnotated genes
chr1|+|113670462|113671683	chr1	+	113670462	113671683	113670462-113671683	transctripts from downstream sense of annnotated genes
chr1|-|32675129|32675534	chr1	-	32675129	32675534	32675129-32675534	antisense transcripts
chr1|+|228370475|228370799	chr1	+	228370475	228370799	228370475-228370799	transctripts from downstream sense of annnotated genes
chr1|-|205527392|205538460	chr1	-	205527392	205538460	205527392-205527429|205527579-205527678|205532212-205532421|205533176-205533327|205533594-205533921|205535468-205535620|205538257-205538460	transctripts from upstream antisense of annnotated genes
chr1|-|201616467|201616886	chr1	-	201616467	201616886	201616467-201616886	antisense transcripts
chr1|-|100314102|100314488	chr1	-	100314102	100314488	100314102-100314488	transctripts from upstream antisense of annnotated genes
chr1|+|17072294|17072697	chr1	+	17072294	17072697	17072294-17072697	intergenic transcripts
chr1|+|146692531|146693209	chr1	+	146692531	146693209	146692531-146693209	antisense transcripts
chr1|-|11728696|11729265	chr1	-	11728696	11729265	11728696-11729265	antisense transcripts
chr1|-|91243760|91244088	chr1	-	91243760	91244088	91243760-91244088	intergenic transcripts
chr1|+|203138394|203138825	chr1	+	203138394	203138825	203138394-203138825	transctripts from downstream sense of annnotated genes
chr1|-|33590701|33591288	chr1	-	33590701	33591288	33590701-33591288	intergenic transcripts
chr1|-|173183907|173184362	chr1	-	173183907	173184362	173183907-173184362	intergenic transcripts
chr1|-|247270612|247270956	chr1	-	247270612	247270956	247270612-247270956	transctripts from upstream sense of annnotated genes
chr1|-|15897752|15898088	chr1	-	15897752	15898088	15897752-15898088	transctripts from downstream sense of annnotated genes
chr1|+|224206947|224208206	chr1	+	224206947	224208206	224206947-224207104|224207586-224207932|224207992-224208206	intergenic transcripts
chr1|+|33588437|33589086	chr1	+	33588437	33589086	33588437-33589086	transctripts from downstream sense of annnotated genes
chr1|+|27860054|27860579	chr1	+	27860054	27860579	27860054-27860579	transctripts from downstream antisense of annnotated genes
chr1|-|115574524|115574965	chr1	-	115574524	115574965	115574524-115574965	antisense transcripts
chr1|-|156890785|156891218	chr1	-	156890785	156891218	156890785-156891218	antisense transcripts
chr1|-|149393109|149393803	chr1	-	149393109	149393803	149393109-149393803	intergenic transcripts
chr1|+|95723243|95723619	chr1	+	95723243	95723619	95723243-95723619	antisense transcripts
chr1|+|100500078|100500716	chr1	+	100500078	100500716	100500078-100500716	transctripts from upstream sense of annnotated genes
chr1|-|83469248|83469588	chr1	-	83469248	83469588	83469248-83469588	antisense transcripts
chr1|+|166260246|166261392	chr1	+	166260246	166261392	166260246-166261392	intergenic transcripts
chr1|-|111418726|111419144	chr1	-	111418726	111419144	111418726-111419144	antisense transcripts
chr1|+|169483893|169484217	chr1	+	169483893	169484217	169483893-169484217	transctripts from downstream antisense of annnotated genes
chr1|+|147529603|147529922	chr1	+	147529603	147529922	147529603-147529922	intergenic transcripts
chr1|+|173829061|173829678	chr1	+	173829061	173829678	173829061-173829678	transctripts from downstream sense of annnotated genes
chr1|+|178682715|178683138	chr1	+	178682715	178683138	178682715-178683138	intergenic transcripts
chr1|-|14021840|14022379	chr1	-	14021840	14022379	14021840-14022379	intergenic transcripts
chr1|-|120694179|120695218	chr1	-	120694179	120695218	120694179-120695218	intergenic transcripts
chr1|+|229802146|229802471	chr1	+	229802146	229802471	229802146-229802471	intergenic transcripts
chr1|+|63925109|63925711	chr1	+	63925109	63925711	63925109-63925711	antisense transcripts
chr1|-|182803389|182803861	chr1	-	182803389	182803861	182803389-182803861	transctripts from downstream antisense of annnotated genes
chr1|+|145009020|145009810	chr1	+	145009020	145009810	145009020-145009810	antisense transcripts
chr1|+|113072377|113072831	chr1	+	113072377	113072831	113072377-113072831	antisense transcripts
chr1|-|2973811|2974956	chr1	-	2973811	2974956	2973811-2974956	intergenic transcripts
chr1|+|17069090|17069894	chr1	+	17069090	17069894	17069090-17069894	intergenic transcripts
chr1|+|168171161|168171486	chr1	+	168171161	168171486	168171161-168171486	transctripts from downstream sense of annnotated genes
chr1|-|195717851|195718821	chr1	-	195717851	195718821	195717851-195718821	intergenic transcripts
chr1|-|65774103|65774473	chr1	-	65774103	65774473	65774103-65774473	antisense transcripts
chr1|-|185259974|185260387	chr1	-	185259974	185260387	185259974-185260387	transctripts from downstream antisense of annnotated genes
chr1|+|235324662|235324982	chr1	+	235324662	235324982	235324662-235324982	transctripts from upstream antisense of annnotated genes
chr1|-|145741771|145742071	chr1	-	145741771	145742071	145741771-145742071	antisense transcripts
chr1|+|36083456|36083909	chr1	+	36083456	36083909	36083456-36083909	antisense transcripts
chr1|+|40229792|40230562	chr1	+	40229792	40230562	40229792-40230562	transctripts from downstream sense of annnotated genes
chr1|+|229596897|229597262	chr1	+	229596897	229597262	229596897-229597262	antisense transcripts
chr1|-|10092249|10092658	chr1	-	10092249	10092658	10092249-10092658	intergenic transcripts
chr1|+|118509378|118509814	chr1	+	118509378	118509814	118509378-118509814	antisense transcripts
chr1|+|228821101|228821420	chr1	+	228821101	228821420	228821101-228821420	intergenic transcripts
chr1|+|248413443|248413865	chr1	+	248413443	248413865	248413443-248413865	intergenic transcripts
chr1|-|116458988|116459542	chr1	-	116458988	116459542	116458988-116459542	transctripts from upstream antisense of annnotated genes
chr1|+|154553362|154553988	chr1	+	154553362	154553988	154553362-154553988	transctripts from downstream antisense of annnotated genes
chr1|-|144832302|144832816	chr1	-	144832302	144832816	144832302-144832816	transctripts from downstream antisense of annnotated genes
chr1|+|11611434|11611845	chr1	+	11611434	11611845	11611434-11611845	intergenic transcripts
chr1|-|15440339|15441142	chr1	-	15440339	15441142	15440339-15441142	transctripts from downstream sense of annnotated genes
chr1|-|207283271|207283623	chr1	-	207283271	207283623	207283271-207283623	antisense transcripts
chr1|-|249167631|249168028	chr1	-	249167631	249168028	249167631-249168028	intergenic transcripts
chr1|-|17221029|17221427	chr1	-	17221029	17221427	17221029-17221427	transctripts from upstream antisense of annnotated genes
chr1|-|147113050|147113351	chr1	-	147113050	147113351	147113050-147113351	intergenic transcripts
chr1|+|121093793|121094694	chr1	+	121093793	121094694	121093793-121094694	intergenic transcripts
chr1|-|92490338|92490944	chr1	-	92490338	92490944	92490338-92490944	intergenic transcripts
chr1|+|144999372|144999756	chr1	+	144999372	144999756	144999372-144999756	antisense transcripts
chr1|-|67456580|67456933	chr1	-	67456580	67456933	67456580-67456933	transctripts from downstream antisense of annnotated genes
chr1|+|149392513|149392898	chr1	+	149392513	149392898	149392513-149392898	intergenic transcripts
chr1|+|77546004|77546306	chr1	+	77546004	77546306	77546004-77546306	intergenic transcripts
chr1|+|109985600|109985936	chr1	+	109985600	109985936	109985600-109985936	intergenic transcripts
chr1|+|87866858|87867226	chr1	+	87866858	87867226	87866858-87867226	intergenic transcripts
chr1|+|43842053|43843074	chr1	+	43842053	43843074	43842053-43843074	intergenic transcripts
chr1|-|145136112|145136455	chr1	-	145136112	145136455	145136112-145136455	intergenic transcripts
chr1|+|214510795|214512109	chr1	+	214510795	214512109	214510795-214512109	transctripts from downstream sense of annnotated genes
chr1|+|238499809|238500187	chr1	+	238499809	238500187	238499809-238500187	intergenic transcripts
chr1|+|166262008|166262914	chr1	+	166262008	166262914	166262008-166262914	intergenic transcripts
chr1|-|67449706|67450187	chr1	-	67449706	67450187	67449706-67450187	antisense transcripts
chr1|+|8064842|8065162	chr1	+	8064842	8065162	8064842-8065162	transctripts from downstream antisense of annnotated genes
chr1|-|117907872|117909387	chr1	-	117907872	117909387	117907872-117909387	transctripts from upstream antisense of annnotated genes
chr1|-|24075893|24076269	chr1	-	24075893	24076269	24075893-24076269	antisense transcripts
chr1|-|87161637|87162436	chr1	-	87161637	87162436	87161637-87162436	intergenic transcripts
chr1|-|85620125|85620697	chr1	-	85620125	85620697	85620125-85620697	transctripts from downstream sense of annnotated genes
chr1|-|197120693|197121042	chr1	-	197120693	197121042	197120693-197121042	intergenic transcripts
chr1|+|74201679|74202084	chr1	+	74201679	74202084	74201679-74202084	intergenic transcripts
chr1|+|33151988|33152319	chr1	+	33151988	33152319	33151988-33152319	antisense transcripts
chr1|+|234503849|234504702	chr1	+	234503849	234504702	234503849-234504702	intergenic transcripts
chr1|+|154604632|154604954	chr1	+	154604632	154604954	154604632-154604954	intergenic transcripts
chr1|+|157252590|157253508	chr1	+	157252590	157253508	157252590-157253508	intergenic transcripts
chr1|+|213540954|213541631	chr1	+	213540954	213541631	213540954-213541631	intergenic transcripts
chr1|+|228382012|228385832	chr1	+	228382012	228385832	228382012-228382468|228382817-228383105|228384197-228384534|228385048-228385832	intergenic transcripts
chr1|+|1343594|1344145	chr1	+	1343594	1344145	1343594-1344145	transctripts from upstream antisense of annnotated genes
chr1|+|206167507|206167824	chr1	+	206167507	206167824	206167507-206167824	intergenic transcripts
chr1|+|93614393|93614989	chr1	+	93614393	93614989	93614393-93614989	transctripts from downstream antisense of annnotated genes
chr1|-|244079195|244079986	chr1	-	244079195	244079986	244079195-244079986	transctripts from upstream antisense of annnotated genes
chr1|+|161150067|161150985	chr1	+	161150067	161150985	161150067-161150985	transctripts from downstream sense of annnotated genes
chr1|+|14522163|14523893	chr1	+	14522163	14523893	14522163-14523893	intergenic transcripts
chr1|-|112154811|112161718	chr1	-	112154811	112161718	112154811-112154963|112155092-112155753|112156472-112156649|112156704-112157258|112157264-112157417|112157974-112158160|112159169-112159551|112159762-112160098|112161626-112161718	transctripts from upstream sense of annnotated genes
chr1|+|27851492|27852025	chr1	+	27851492	27852025	27851492-27852025	intergenic transcripts
chr1|-|205302452|205303087	chr1	-	205302452	205303087	205302452-205303087	transctripts from downstream sense of annnotated genes
chr1|-|115579893|115580503	chr1	-	115579893	115580503	115579893-115580503	intergenic transcripts
chr1|+|99712193|99712724	chr1	+	99712193	99712724	99712193-99712724	intergenic transcripts
chr1|+|149277000|149277642	chr1	+	149277000	149277642	149277000-149277642	intergenic transcripts
chr1|+|19570261|19570696	chr1	+	19570261	19570696	19570261-19570696	antisense transcripts
chr1|+|93849612|93851228	chr1	+	93849612	93851228	93849612-93851228	antisense transcripts
chr1|+|144962851|144963230	chr1	+	144962851	144963230	144962851-144963230	antisense transcripts
chr1|-|23344702|23345258	chr1	-	23344702	23345258	23344702-23345258	transctripts from upstream antisense of annnotated genes
chr1|-|115590000|115590306	chr1	-	115590000	115590306	115590000-115590306	transctripts from downstream sense of annnotated genes
chr1|+|70033189|70033647	chr1	+	70033189	70033647	70033189-70033647	transctripts from upstream sense of annnotated genes
chr1|-|161254207|161254905	chr1	-	161254207	161254905	161254207-161254905	transctripts from downstream antisense of annnotated genes
chr1|-|7756957|7758124	chr1	-	7756957	7758124	7756957-7758124	antisense transcripts
chr1|+|145960690|145961181	chr1	+	145960690	145961181	145960690-145960912|145961089-145961181	intergenic transcripts
chr1|-|16977032|16977521	chr1	-	16977032	16977521	16977032-16977521	intergenic transcripts
chr1|-|168193438|168194329	chr1	-	168193438	168194329	168193438-168194329	transctripts from upstream antisense of annnotated genes
chr1|-|147658841|147659408	chr1	-	147658841	147659408	147658841-147659408	antisense transcripts
chr1|+|171711976|171712432	chr1	+	171711976	171712432	171711976-171712432	transctripts from upstream antisense of annnotated genes
chr1|-|5619560|5620534	chr1	-	5619560	5620534	5619560-5620534	intergenic transcripts
chr1|-|26198039|26199016	chr1	-	26198039	26199016	26198039-26199016	transctripts from upstream sense of annnotated genes
chr1|+|32239200|32239623	chr1	+	32239200	32239623	32239200-32239623	intergenic transcripts
chr1|-|89317000|89317864	chr1	-	89317000	89317864	89317000-89317864	transctripts from downstream sense of annnotated genes
chr1|-|175873207|175873551	chr1	-	175873207	175873551	175873207-175873551	transctripts from downstream sense of annnotated genes
chr1|-|88980038|88980490	chr1	-	88980038	88980490	88980038-88980490	intergenic transcripts
chr1|+|211608298|211608768	chr1	+	211608298	211608768	211608298-211608768	transctripts from downstream sense of annnotated genes
chr1|+|84882505|84882918	chr1	+	84882505	84882918	84882505-84882918	transctripts from downstream sense of annnotated genes
chr1|-|11707956|11708408	chr1	-	11707956	11708408	11707956-11708408	transctripts from downstream sense of annnotated genes
chr1|+|229577068|229577519	chr1	+	229577068	229577519	229577068-229577519	transctripts from downstream antisense of annnotated genes
chr1|-|247501244|247501632	chr1	-	247501244	247501632	247501244-247501632	intergenic transcripts
chr1|+|52265317|52265638	chr1	+	52265317	52265638	52265317-52265638	antisense transcripts
chr1|+|146370108|146370470	chr1	+	146370108	146370470	146370108-146370470	transctripts from upstream sense of annnotated genes
chr1|+|235669495|235669925	chr1	+	235669495	235669925	235669495-235669925	transctripts from upstream antisense of annnotated genes
chr1|+|220989789|220990287	chr1	+	220989789	220990287	220989789-220990287	transctripts from downstream sense of annnotated genes
chr1|+|99231790|99232453	chr1	+	99231790	99232453	99231790-99232453	intergenic transcripts
chr1|-|160143360|160143663	chr1	-	160143360	160143663	160143360-160143663	antisense transcripts
chr1|+|180472236|180472890	chr1	+	180472236	180472890	180472236-180472890	transctripts from upstream antisense of annnotated genes
chr1|-|248865655|248867187	chr1	-	248865655	248867187	248865655-248867187	transctripts from downstream antisense of annnotated genes
chr1|+|224929050|224929354	chr1	+	224929050	224929354	224929050-224929354	transctripts from downstream sense of annnotated genes
chr1|-|37601250|37601575	chr1	-	37601250	37601575	37601250-37601575	intergenic transcripts
chr1|-|11559653|11560068	chr1	-	11559653	11560068	11559653-11560068	antisense transcripts
chr1|+|10709070|10709632	chr1	+	10709070	10709632	10709070-10709632	antisense transcripts
chr1|-|51815256|51815603	chr1	-	51815256	51815603	51815256-51815603	intergenic transcripts
chr1|+|147530181|147530748	chr1	+	147530181	147530748	147530181-147530748	intergenic transcripts
chr1|+|146686400|146688511	chr1	+	146686400	146688511	146686400-146688511	antisense transcripts
chr1|+|11366949|11367728	chr1	+	11366949	11367728	11366949-11367728	intergenic transcripts
chr1|-|61553779|61556326	chr1	-	61553779	61556326	61553779-61554223|61556088-61556326	antisense transcripts
chr1|-|161154121|161154561	chr1	-	161154121	161154561	161154121-161154561	intergenic transcripts
chr1|-|67456978|67457922	chr1	-	67456978	67457922	67456978-67457922	transctripts from downstream antisense of annnotated genes
chr1|-|51435539|51435852	chr1	-	51435539	51435852	51435539-51435852	antisense transcripts
chr1|-|111970464|111971425	chr1	-	111970464	111971425	111970464-111971425	transctripts from upstream sense of annnotated genes
chr1|+|228853691|228854788	chr1	+	228853691	228854788	228853691-228854788	intergenic transcripts
chr1|-|40957767|40958094	chr1	-	40957767	40958094	40957767-40958094	antisense transcripts
chr1|+|11432963|11448268	chr1	+	11432963	11448268	11432963-11433212|11433352-11433588|11434514-11434915|11435621-11436062|11436584-11436771|11437237-11437512|11437911-11438515|11439435-11439858|11439899-11440304|11440566-11441002|11441439-11441600|11441983-11442421|11442909-11443087|11443595-11443773|11443861-11444232|11444339-11444491|11444494-11445013|11445766-11445916|11446334-11446504|11446971-11447223|11447859-11448069|11448223-11448268	intergenic transcripts
chr1|+|231494889|231495200	chr1	+	231494889	231495200	231494889-231495200	intergenic transcripts
chr1|+|77556119|77556514	chr1	+	77556119	77556514	77556119-77556514	transctripts from downstream antisense of annnotated genes
chr1|-|10511495|10512291	chr1	-	10511495	10512291	10511495-10512291	transctripts from downstream antisense of annnotated genes
chr1|+|213453592|213453934	chr1	+	213453592	213453934	213453592-213453934	intergenic transcripts
chr1|-|40956099|40957446	chr1	-	40956099	40957446	40956099-40957446	antisense transcripts
chr1|+|97417427|97418121	chr1	+	97417427	97418121	97417427-97417674|97418019-97418121	intergenic transcripts
chr1|+|173834333|173834722	chr1	+	173834333	173834722	173834333-173834722	transctripts from upstream sense of annnotated genes
chr1|-|185264015|185265055	chr1	-	185264015	185265055	185264015-185265055	transctripts from downstream sense of annnotated genes
chr1|+|228567473|228567772	chr1	+	228567473	228567772	228567473-228567772	transctripts from downstream sense of annnotated genes
chr1|+|179893246|179893604	chr1	+	179893246	179893604	179893246-179893604	intergenic transcripts
chr1|-|160258397|160258789	chr1	-	160258397	160258789	160258397-160258789	transctripts from downstream sense of annnotated genes
chr1|-|204354946|204355276	chr1	-	204354946	204355276	204354946-204355276	antisense transcripts
chr1|+|149781217|149781591	chr1	+	149781217	149781591	149781217-149781591	antisense transcripts
chr1|-|111487070|111487444	chr1	-	111487070	111487444	111487070-111487444	transctripts from downstream sense of annnotated genes
chr1|+|247305353|247305708	chr1	+	247305353	247305708	247305353-247305708	antisense transcripts
chr1|+|151768027|151771056	chr1	+	151768027	151771056	151768027-151771056	transctripts from downstream antisense of annnotated genes
chr1|-|53150129|53151248	chr1	-	53150129	53151248	53150129-53151248	transctripts from downstream sense of annnotated genes
chr1|-|16544832|16551806	chr1	-	16544832	16551806	16544832-16545008|16545135-16545273|16545274-16545487|16550221-16550461|16550573-16550757|16551016-16551567|16551784-16551806	transctripts from downstream sense of annnotated genes
chr1|-|98449246|98450607	chr1	-	98449246	98450607	98449246-98450607	transctripts from downstream sense of annnotated genes
chr1|+|32706329|32706672	chr1	+	32706329	32706672	32706329-32706672	antisense transcripts
chr1|+|21511085|21511404	chr1	+	21511085	21511404	21511085-21511404	intergenic transcripts
chr1|+|51753176|51753572	chr1	+	51753176	51753572	51753176-51753572	transctripts from downstream antisense of annnotated genes
chr1|+|231502444|231502767	chr1	+	231502444	231502767	231502444-231502767	transctripts from downstream antisense of annnotated genes
chr1|-|117561999|117562861	chr1	-	117561999	117562861	117561999-117562861	antisense transcripts
chr1|+|71893462|71893843	chr1	+	71893462	71893843	71893462-71893843	antisense transcripts
chr1|+|184091157|184091569	chr1	+	184091157	184091569	184091157-184091569	intergenic transcripts
chr1|+|206923198|206923649	chr1	+	206923198	206923649	206923198-206923649	intergenic transcripts
chr1|-|110263355|110263982	chr1	-	110263355	110263982	110263355-110263982	transctripts from downstream antisense of annnotated genes
chr1|+|154558940|154559700	chr1	+	154558940	154559700	154558940-154559700	antisense transcripts
chr1|-|223382953|223383972	chr1	-	223382953	223383972	223382953-223383972	intergenic transcripts
chr1|-|156217904|156218328	chr1	-	156217904	156218328	156217904-156218328	transctripts from downstream sense of annnotated genes
chr1|-|148653442|148654066	chr1	-	148653442	148654066	148653442-148654066	intergenic transcripts
chr1|-|2516059|2516377	chr1	-	2516059	2516377	2516059-2516377	intergenic transcripts
chr1|-|175280756|175281124	chr1	-	175280756	175281124	175280756-175281124	antisense transcripts
chr1|+|233817979|233818330	chr1	+	233817979	233818330	233817979-233818330	intergenic transcripts
chr1|-|206099848|206100157	chr1	-	206099848	206100157	206099848-206100157	intergenic transcripts
chr1|+|208140778|208141311	chr1	+	208140778	208141311	208140778-208141311	intergenic transcripts
chr1|+|226814605|226814971	chr1	+	226814605	226814971	226814605-226814971	intergenic transcripts
chr1|-|15438314|15438844	chr1	-	15438314	15438844	15438314-15438844	transctripts from downstream sense of annnotated genes
chr1|+|18718531|18718875	chr1	+	18718531	18718875	18718531-18718875	intergenic transcripts
chr1|+|57045433|57045876	chr1	+	57045433	57045876	57045433-57045876	antisense transcripts
chr1|-|156686905|156687600	chr1	-	156686905	156687600	156686905-156687600	intergenic transcripts
chr1|-|147081345|147081713	chr1	-	147081345	147081713	147081345-147081713	antisense transcripts
chr1|-|160799361|160799677	chr1	-	160799361	160799677	160799361-160799677	transctripts from downstream sense of annnotated genes
chr1|+|149659224|149660136	chr1	+	149659224	149660136	149659224-149660136	intergenic transcripts
chr1|+|49018915|49054494	chr1	+	49018915	49054494	49018915-49019182|49019499-49019701|49020828-49021278|49022957-49023859|49054453-49054494	antisense transcripts
chr1|+|59235316|59236105	chr1	+	59235316	59236105	59235316-59236105	intergenic transcripts
chr1|-|206115797|206116542	chr1	-	206115797	206116542	206115797-206116542	intergenic transcripts
chr1|+|148176886|148177832	chr1	+	148176886	148177832	148176886-148177832	intergenic transcripts
chr1|+|205508350|205508788	chr1	+	205508350	205508788	205508350-205508788	intergenic transcripts
chr1|+|166261412|166261837	chr1	+	166261412	166261837	166261412-166261837	intergenic transcripts
chr1|+|186431610|186432045	chr1	+	186431610	186432045	186431610-186432045	transctripts from upstream antisense of annnotated genes
chr1|-|175901111|175902046	chr1	-	175901111	175902046	175901111-175902046	intergenic transcripts
chr1|+|97418160|97418459	chr1	+	97418160	97418459	97418160-97418459	intergenic transcripts
chr1|-|221002163|221002465	chr1	-	221002163	221002465	221002163-221002465	intergenic transcripts
chr1|-|118364597|118368102	chr1	-	118364597	118368102	118364597-118365064|118366378-118366966|118367610-118368102	intergenic transcripts
chr1|-|39665618|39666061	chr1	-	39665618	39666061	39665618-39666061	antisense transcripts
chr1|+|154843629|154843969	chr1	+	154843629	154843969	154843629-154843969	transctripts from upstream antisense of annnotated genes
chr1|+|161398863|161399817	chr1	+	161398863	161399817	161398863-161399817	intergenic transcripts
chr1|+|144322749|144325736	chr1	+	144322749	144325736	144322749-144325736	antisense transcripts
chr1|-|109157257|109158156	chr1	-	109157257	109158156	109157257-109157586|109158135-109158156	antisense transcripts
chr1|+|177270339|177270781	chr1	+	177270339	177270781	177270339-177270781	intergenic transcripts
chr1|+|101007761|101008270	chr1	+	101007761	101008270	101007761-101008270	intergenic transcripts
chr1|+|185088332|185088960	chr1	+	185088332	185088960	185088332-185088960	transctripts from downstream antisense of annnotated genes
chr1|+|9885022|9885385	chr1	+	9885022	9885385	9885022-9885385	transctripts from upstream antisense of annnotated genes
chr1|-|147680903|147698893	chr1	-	147680903	147698893	147680903-147680931|147682492-147682744|147682952-147683555|147683930-147684080|147684113-147686017|147686178-147687148|147687165-147687562|147687999-147688768|147689215-147690162|147690652-147691271|147691279-147692119|147692684-147692854|147693849-147694098|147695166-147695662|147695819-147696009|147696935-147697971|147698027-147698257|147698765-147698893	intergenic transcripts
chr1|-|33598006|33598464	chr1	-	33598006	33598464	33598006-33598464	intergenic transcripts
chr1|-|174975225|174975704	chr1	-	174975225	174975704	174975225-174975704	antisense transcripts
chr1|-|159018312|159018800	chr1	-	159018312	159018800	159018312-159018800	antisense transcripts
chr1|+|113095550|113105554	chr1	+	113095550	113105554	113095550-113095558|113105067-113105554	antisense transcripts
chr1|+|149239014|149239431	chr1	+	149239014	149239431	149239014-149239431	intergenic transcripts
chr1|-|11973391|11973756	chr1	-	11973391	11973756	11973391-11973756	intergenic transcripts
chr1|+|147502412|147503512	chr1	+	147502412	147503512	147502412-147502634|147502811-147503512	intergenic transcripts
chr1|-|110262176|110262480	chr1	-	110262176	110262480	110262176-110262480	transctripts from downstream antisense of annnotated genes
chr1|+|225841440|225842142	chr1	+	225841440	225842142	225841440-225842142	transctripts from upstream antisense of annnotated genes
chr1|+|145017930|145018982	chr1	+	145017930	145018982	145017930-145018982	antisense transcripts
chr1|-|146471299|146472009	chr1	-	146471299	146472009	146471299-146472009	transctripts from downstream antisense of annnotated genes
chr1|+|233434999|233435392	chr1	+	233434999	233435392	233434999-233435392	transctripts from upstream antisense of annnotated genes
chr1|+|118506266|118506675	chr1	+	118506266	118506675	118506266-118506675	transctripts from downstream sense of annnotated genes
chr1|+|11361817|11362247	chr1	+	11361817	11362247	11361817-11362247	intergenic transcripts
chr1|-|149815055|149815453	chr1	-	149815055	149815453	149815055-149815453	transctripts from downstream antisense of annnotated genes
chr1|+|248266454|248267108	chr1	+	248266454	248267108	248266454-248267108	transctripts from downstream sense of annnotated genes
chr1|+|181211049|181211381	chr1	+	181211049	181211381	181211049-181211381	intergenic transcripts
chr1|+|11606602|11607062	chr1	+	11606602	11607062	11606602-11607062	intergenic transcripts
chr1|+|147498965|147499482	chr1	+	147498965	147499482	147498965-147499482	intergenic transcripts
chr1|+|840183|840752	chr1	+	840183	840752	840183-840341|840594-840752	intergenic transcripts
chr1|+|226497430|226497804	chr1	+	226497430	226497804	226497430-226497804	transctripts from upstream antisense of annnotated genes
chr1|+|8063854|8064209	chr1	+	8063854	8064209	8063854-8064209	transctripts from downstream antisense of annnotated genes
chr1|-|120920111|120920803	chr1	-	120920111	120920803	120920111-120920803	antisense transcripts
chr1|-|221872196|221872753	chr1	-	221872196	221872753	221872196-221872753	transctripts from downstream sense of annnotated genes
chr1|+|77561142|77561802	chr1	+	77561142	77561802	77561142-77561802	antisense transcripts
chr1|+|47849685|47850516	chr1	+	47849685	47850516	47849685-47850516	antisense transcripts
chr1|-|201547330|201547810	chr1	-	201547330	201547810	201547330-201547810	intergenic transcripts
chr1|+|14835898|14836255	chr1	+	14835898	14836255	14835898-14836255	intergenic transcripts
chr1|+|166296552|166296874	chr1	+	166296552	166296874	166296552-166296874	intergenic transcripts
chr1|+|8064384|8064819	chr1	+	8064384	8064819	8064384-8064819	transctripts from downstream antisense of annnotated genes
chr1|+|23244873|23247994	chr1	+	23244873	23247994	23244873-23247994	transctripts from downstream sense of annnotated genes
chr1|+|43789969|43790798	chr1	+	43789969	43790798	43789969-43790798	transctripts from downstream sense of annnotated genes
chr1|+|88928615|88929750	chr1	+	88928615	88929750	88928615-88929066|88929612-88929750	intergenic transcripts
chr1|+|207558273|207558922	chr1	+	207558273	207558922	207558273-207558922	intergenic transcripts
chr1|+|47848113|47848427	chr1	+	47848113	47848427	47848113-47848427	transctripts from downstream sense of annnotated genes
chr1|+|44581168|44581536	chr1	+	44581168	44581536	44581168-44581536	transctripts from upstream sense of annnotated genes
chr1|-|27018665|27019061	chr1	-	27018665	27019061	27018665-27019061	transctripts from upstream antisense of annnotated genes
chr1|+|231560793|231561155	chr1	+	231560793	231561155	231560793-231561155	transctripts from upstream antisense of annnotated genes
chr1|+|8071035|8071374	chr1	+	8071035	8071374	8071035-8071374	antisense transcripts
chr1|-|86192208|86192549	chr1	-	86192208	86192549	86192208-86192549	transctripts from downstream sense of annnotated genes
chr1|-|168039750|168040473	chr1	-	168039750	168040473	168039750-168040473	antisense transcripts
chr1|+|211308490|211308864	chr1	+	211308490	211308864	211308490-211308864	transctripts from upstream antisense of annnotated genes
chr1|-|96933281|96933894	chr1	-	96933281	96933894	96933281-96933894	intergenic transcripts
chr1|-|202693636|202694499	chr1	-	202693636	202694499	202693636-202694499	transctripts from downstream sense of annnotated genes
chr1|+|165899191|165899582	chr1	+	165899191	165899582	165899191-165899582	intergenic transcripts
chr1|+|149770479|149772270	chr1	+	149770479	149772270	149770479-149772270	antisense transcripts
chr1|-|147101115|147103365	chr1	-	147101115	147103365	147101115-147103365	transctripts from downstream antisense of annnotated genes
chr1|+|65709434|65710011	chr1	+	65709434	65710011	65709434-65710011	transctripts from upstream sense of annnotated genes
chr1|-|222888364|222888737	chr1	-	222888364	222888737	222888364-222888737	transctripts from upstream sense of annnotated genes
chr1|+|224931287|224931921	chr1	+	224931287	224931921	224931287-224931921	transctripts from downstream sense of annnotated genes
chr1|+|233813225|233813766	chr1	+	233813225	233813766	233813225-233813766	intergenic transcripts
chr1|-|222904256|222904556	chr1	-	222904256	222904556	222904256-222904556	antisense transcripts
chr1|+|182805863|182806238	chr1	+	182805863	182806238	182805863-182806238	transctripts from upstream sense of annnotated genes
chr1|+|166832842|166833198	chr1	+	166832842	166833198	166832842-166833198	antisense transcripts
chr1|-|144454947|144455653	chr1	-	144454947	144455653	144454947-144455653	antisense transcripts
chr1|+|44580330|44580851	chr1	+	44580330	44580851	44580330-44580851	transctripts from upstream sense of annnotated genes
chr1|-|160170231|160170548	chr1	-	160170231	160170548	160170231-160170548	transctripts from downstream sense of annnotated genes
chr1|-|65522613|65523133	chr1	-	65522613	65523133	65522613-65523133	intergenic transcripts
chr1|+|220991972|220993028	chr1	+	220991972	220993028	220991972-220993028	intergenic transcripts
chr1|-|51439244|51439745	chr1	-	51439244	51439745	51439244-51439745	transctripts from downstream antisense of annnotated genes
chr1|-|159004056|159004603	chr1	-	159004056	159004603	159004056-159004603	antisense transcripts
chr1|-|23615772|23616084	chr1	-	23615772	23616084	23615772-23616084	intergenic transcripts
chr1|+|229593925|229596155	chr1	+	229593925	229596155	229593925-229594103|229595455-229595555|229596135-229596155	antisense transcripts
chr1|-|23627754|23628072	chr1	-	23627754	23628072	23627754-23628072	transctripts from downstream sense of annnotated genes
chr1|+|248073602|248073996	chr1	+	248073602	248073996	248073602-248073996	intergenic transcripts
chr1|-|115567909|115568262	chr1	-	115567909	115568262	115567909-115568262	intergenic transcripts
chr1|+|149764203|149764527	chr1	+	149764203	149764527	149764203-149764527	transctripts from downstream sense of annnotated genes
chr1|-|100287910|100290680	chr1	-	100287910	100290680	100287910-100288401|100289985-100290680	intergenic transcripts
chr1|-|95396553|95396874	chr1	-	95396553	95396874	95396553-95396874	transctripts from upstream sense of annnotated genes
chr1|+|111229447|111230559	chr1	+	111229447	111230559	111229447-111230559	intergenic transcripts
chr1|-|150759869|150760292	chr1	-	150759869	150760292	150759869-150760292	intergenic transcripts
chr1|-|118387420|118387894	chr1	-	118387420	118387894	118387420-118387894	intergenic transcripts
chr1|+|209793444|209793754	chr1	+	209793444	209793754	209793444-209793754	antisense transcripts
chr1|+|205830587|205831290	chr1	+	205830587	205831290	205830587-205831290	intergenic transcripts
chr1|-|15892060|15892367	chr1	-	15892060	15892367	15892060-15892367	antisense transcripts
chr1|+|54690681|54691820	chr1	+	54690681	54691820	54690681-54691820	transctripts from downstream antisense of annnotated genes
chr1|-|101002568|101004166	chr1	-	101002568	101004166	101002568-101004166	antisense transcripts
chr1|-|86784771|86785958	chr1	-	86784771	86785958	86784771-86785958	transctripts from downstream sense of annnotated genes
chr1|-|32676768|32677790	chr1	-	32676768	32677790	32676768-32677790	transctripts from downstream sense of annnotated genes
chr1|+|224576665|224577132	chr1	+	224576665	224577132	224576665-224577132	antisense transcripts
chr1|+|249120949|249121346	chr1	+	249120949	249121346	249120949-249121346	transctripts from upstream antisense of annnotated genes
chr1|+|42808066|42808389	chr1	+	42808066	42808389	42808066-42808389	intergenic transcripts
chr1|+|213520312|213520785	chr1	+	213520312	213520785	213520312-213520785	intergenic transcripts
chr1|-|33607502|33608218	chr1	-	33607502	33608218	33607502-33608218	transctripts from downstream sense of annnotated genes
chr1|+|24022981|24023655	chr1	+	24022981	24023655	24022981-24023655	intergenic transcripts
chr1|-|147100015|147100527	chr1	-	147100015	147100527	147100015-147100527	transctripts from downstream antisense of annnotated genes
chr1|-|173572816|173574186	chr1	-	173572816	173574186	173572816-173574186	transctripts from upstream sense of annnotated genes
chr1|-|148355206|148356187	chr1	-	148355206	148356187	148355206-148356187	intergenic transcripts
chr1|+|46167240|46167793	chr1	+	46167240	46167793	46167240-46167793	antisense transcripts
chr1|-|11112257|11112991	chr1	-	11112257	11112991	11112257-11112991	transctripts from downstream sense of annnotated genes
chr1|-|222915426|222915750	chr1	-	222915426	222915750	222915426-222915750	antisense transcripts
chr1|+|213522672|213523214	chr1	+	213522672	213523214	213522672-213523214	intergenic transcripts
chr1|+|802807|803518	chr1	+	802807	803518	802807-803518	transctripts from downstream antisense of annnotated genes
chr1|-|16981999|16983260	chr1	-	16981999	16983260	16981999-16983260	intergenic transcripts
chr1|-|7759885|7761079	chr1	-	7759885	7761079	7759885-7761079	antisense transcripts
chr1|+|228311643|228312382	chr1	+	228311643	228312382	228311643-228312382	intergenic transcripts
chr1|-|100608722|100609225	chr1	-	100608722	100609225	100608722-100609225	antisense transcripts
chr1|+|229546589|229547054	chr1	+	229546589	229547054	229546589-229547054	intergenic transcripts
chr1|+|2476185|2476606	chr1	+	2476185	2476606	2476185-2476606	intergenic transcripts
chr1|-|51658658|51658966	chr1	-	51658658	51658966	51658658-51658966	transctripts from downstream sense of annnotated genes
chr1|+|11450368|11450789	chr1	+	11450368	11450789	11450368-11450789	intergenic transcripts
chr1|-|245723171|245723534	chr1	-	245723171	245723534	245723171-245723534	antisense transcripts
chr1|-|56680847|56681220	chr1	-	56680847	56681220	56680847-56681220	intergenic transcripts
chr1|-|111475236|111475652	chr1	-	111475236	111475652	111475236-111475652	intergenic transcripts
chr1|-|87168837|87170156	chr1	-	87168837	87170156	87168837-87170156	transctripts from upstream antisense of annnotated genes
chr1|-|70108226|70165114	chr1	-	70108226	70165114	70108226-70108385|70111034-70111104|70142631-70142813|70156914-70156970|70165098-70165114	antisense transcripts
chr1|+|228370915|228371255	chr1	+	228370915	228371255	228370915-228371255	transctripts from downstream sense of annnotated genes
chr1|-|221004253|221004635	chr1	-	221004253	221004635	221004253-221004635	antisense transcripts
chr1|-|204562836|204563193	chr1	-	204562836	204563193	204562836-204563193	intergenic transcripts
chr1|-|235820306|235820707	chr1	-	235820306	235820707	235820306-235820707	transctripts from downstream sense of annnotated genes
chr1|-|156689240|156689557	chr1	-	156689240	156689557	156689240-156689557	transctripts from downstream sense of annnotated genes
chr1|-|201595624|201596144	chr1	-	201595624	201596144	201595624-201596144	antisense transcripts
chr1|+|114236014|114236334	chr1	+	114236014	114236334	114236014-114236334	transctripts from downstream antisense of annnotated genes
chr1|+|182585023|182585349	chr1	+	182585023	182585349	182585023-182585349	intergenic transcripts
chr1|+|99682470|99682865	chr1	+	99682470	99682865	99682470-99682865	intergenic transcripts
chr1|+|234503154|234503615	chr1	+	234503154	234503615	234503154-234503615	intergenic transcripts
chr1|+|95154015|95154440	chr1	+	95154015	95154440	95154015-95154440	antisense transcripts
chr1|+|201014156|201014602	chr1	+	201014156	201014602	201014156-201014602	antisense transcripts
chr1|+|180923691|180924105	chr1	+	180923691	180924105	180923691-180924105	transctripts from upstream antisense of annnotated genes
chr1|+|237170821|237171328	chr1	+	237170821	237171328	237170821-237171328	intergenic transcripts
chr1|-|28567883|28573446	chr1	-	28567883	28573446	28567883-28567933|28568069-28568514|28570526-28570676|28571187-28571686|28572415-28572621|28572826-28573446	antisense transcripts
chr1|+|78352110|78352590	chr1	+	78352110	78352590	78352110-78352590	transctripts from upstream sense of annnotated genes
chr1|+|109378670|109379592	chr1	+	109378670	109379592	109378670-109379090|109379583-109379592	antisense transcripts
chr1|-|161257870|161258249	chr1	-	161257870	161258249	161257870-161258249	transctripts from downstream antisense of annnotated genes
chr1|-|70104260|70104665	chr1	-	70104260	70104665	70104260-70104665	antisense transcripts
chr1|-|31832458|31832852	chr1	-	31832458	31832852	31832458-31832852	antisense transcripts
chr1|+|111269008|111269381	chr1	+	111269008	111269381	111269008-111269381	intergenic transcripts
chr1|+|149274577|149275840	chr1	+	149274577	149275840	149274577-149275840	intergenic transcripts
chr1|+|33964329|33964919	chr1	+	33964329	33964919	33964329-33964919	transctripts from downstream sense of annnotated genes
chr1|-|247408964|247409324	chr1	-	247408964	247409324	247408964-247409324	intergenic transcripts
chr1|-|147116082|147116796	chr1	-	147116082	147116796	147116082-147116796	transctripts from downstream sense of annnotated genes
chr1|+|148242816|148243245	chr1	+	148242816	148243245	148242816-148243245	intergenic transcripts
chr1|+|112290639|112291071	chr1	+	112290639	112291071	112290639-112291071	transctripts from downstream sense of annnotated genes
chr1|+|207541151|207541692	chr1	+	207541151	207541692	207541151-207541692	intergenic transcripts
chr1|+|221919326|221919679	chr1	+	221919326	221919679	221919326-221919679	transctripts from upstream antisense of annnotated genes
chr1|-|41444533|41444895	chr1	-	41444533	41444895	41444533-41444895	transctripts from upstream antisense of annnotated genes
chr1|-|65514031|65514836	chr1	-	65514031	65514836	65514031-65514836	intergenic transcripts
chr1|-|111652135|111652576	chr1	-	111652135	111652576	111652135-111652576	intergenic transcripts
chr1|+|87864708|87865378	chr1	+	87864708	87865378	87864708-87865378	intergenic transcripts
chr1|-|204566028|204566394	chr1	-	204566028	204566394	204566028-204566394	intergenic transcripts
chr1|+|234463404|234464075	chr1	+	234463404	234464075	234463404-234464075	transctripts from downstream sense of annnotated genes
chr1|-|48730951|48731257	chr1	-	48730951	48731257	48730951-48731257	intergenic transcripts
chr1|+|246934937|246935776	chr1	+	246934937	246935776	246934937-246935776	transctripts from downstream sense of annnotated genes
chr1|-|115573575|115573945	chr1	-	115573575	115573945	115573575-115573945	antisense transcripts
chr1|+|120612512|120619227	chr1	+	120612512	120619227	120612512-120613862|120614577-120614830|120618411-120618586|120618875-120619227	transctripts from upstream antisense of annnotated genes
chr1|+|83810549|83810882	chr1	+	83810549	83810882	83810549-83810882	intergenic transcripts
chr1|+|22423167|22423541	chr1	+	22423167	22423541	22423167-22423541	transctripts from downstream sense of annnotated genes
chr1|-|3115279|3115741	chr1	-	3115279	3115741	3115279-3115741	antisense transcripts
chr1|+|228320706|228321017	chr1	+	228320706	228321017	228320706-228321017	intergenic transcripts
chr1|+|161701734|161702109	chr1	+	161701734	161702109	161701734-161702109	transctripts from downstream sense of annnotated genes
chr1|-|33393675|33394090	chr1	-	33393675	33394090	33393675-33394090	intergenic transcripts
chr1|+|121206745|121208828	chr1	+	121206745	121208828	121206745-121208828	transctripts from downstream sense of annnotated genes
chr1|+|167426307|167426726	chr1	+	167426307	167426726	167426307-167426354|167426411-167426726	antisense transcripts
chr1|+|46891472|46891865	chr1	+	46891472	46891865	46891472-46891865	intergenic transcripts
chr1|-|211555347|211555675	chr1	-	211555347	211555675	211555347-211555675	transctripts from upstream antisense of annnotated genes
chr1|-|174977067|174978485	chr1	-	174977067	174978485	174977067-174978485	transctripts from downstream sense of annnotated genes
chr1|+|205604027|205604340	chr1	+	205604027	205604340	205604027-205604340	transctripts from upstream antisense of annnotated genes
chr1|+|156115881|156116309	chr1	+	156115881	156116309	156115881-156116309	transctripts from upstream sense of annnotated genes
chr1|+|227976718|227977053	chr1	+	227976718	227977053	227976718-227977053	intergenic transcripts
chr1|+|109787340|109787773	chr1	+	109787340	109787773	109787340-109787773	intergenic transcripts
chr1|-|111977118|111979057	chr1	-	111977118	111979057	111977118-111979057	transctripts from downstream sense of annnotated genes
chr1|+|25693814|25694164	chr1	+	25693814	25694164	25693814-25694164	antisense transcripts
chr1|-|241638903|241639555	chr1	-	241638903	241639555	241638903-241639555	intergenic transcripts
chr1|-|15434343|15434719	chr1	-	15434343	15434719	15434343-15434719	antisense transcripts
chr1|+|156564469|156565426	chr1	+	156564469	156565426	156564469-156565426	transctripts from downstream antisense of annnotated genes
chr1|+|207537872|207538971	chr1	+	207537872	207538971	207537872-207538971	transctripts from downstream sense of annnotated genes
chr1|-|32669236|32669657	chr1	-	32669236	32669657	32669236-32669657	transctripts from downstream antisense of annnotated genes
chr1|+|154951863|154952385	chr1	+	154951863	154952385	154951863-154952385	transctripts from upstream sense of annnotated genes
chr1|+|63915406|63915970	chr1	+	63915406	63915970	63915406-63915970	antisense transcripts
chr1|-|11706864|11707231	chr1	-	11706864	11707231	11706864-11707231	transctripts from downstream sense of annnotated genes
chr1|-|228565223|228565522	chr1	-	228565223	228565522	228565223-228565522	transctripts from downstream antisense of annnotated genes
chr1|+|11452172|11452761	chr1	+	11452172	11452761	11452172-11452761	intergenic transcripts
chr1|-|100726634|100726963	chr1	-	100726634	100726963	100726634-100726963	intergenic transcripts
chr1|+|246277390|246277698	chr1	+	246277390	246277698	246277390-246277698	antisense transcripts
chr1|+|42888923|42889318	chr1	+	42888923	42889318	42888923-42889318	intergenic transcripts
chr1|+|100620485|100620852	chr1	+	100620485	100620852	100620485-100620852	antisense transcripts
chr1|-|32674187|32675119	chr1	-	32674187	32675119	32674187-32675119	transctripts from upstream antisense of annnotated genes
chr1|-|222900361|222900756	chr1	-	222900361	222900756	222900361-222900756	antisense transcripts
chr1|-|47794145|47795258	chr1	-	47794145	47795258	47794145-47795258	intergenic transcripts
chr1|-|203083026|203083461	chr1	-	203083026	203083461	203083026-203083461	antisense transcripts
chr1|-|249099436|249099973	chr1	-	249099436	249099973	249099436-249099973	intergenic transcripts
chr1|+|76083909|76084269	chr1	+	76083909	76084269	76083909-76084269	intergenic transcripts
chr1|+|224208564|224209364	chr1	+	224208564	224209364	224208564-224209364	intergenic transcripts
chr1|+|155539439|155540544	chr1	+	155539439	155540544	155539439-155540544	intergenic transcripts
chr1|+|162750256|162754080	chr1	+	162750256	162754080	162750256-162754080	transctripts from downstream sense of annnotated genes
chr1|-|86090532|86091318	chr1	-	86090532	86091318	86090532-86091318	intergenic transcripts
chr1|+|219643760|219644322	chr1	+	219643760	219644322	219643760-219644322	intergenic transcripts
chr1|+|46895385|46895928	chr1	+	46895385	46895928	46895385-46895928	intergenic transcripts
chr1|+|64043192|64043911	chr1	+	64043192	64043911	64043192-64043911	antisense transcripts
chr1|-|957507|957824	chr1	-	957507	957824	957507-957824	antisense transcripts
chr1|+|169544621|169544960	chr1	+	169544621	169544960	169544621-169544960	antisense transcripts
chr1|-|90460088|90460592	chr1	-	90460088	90460592	90460088-90460592	intergenic transcripts
chr1|-|55295539|55295843	chr1	-	55295539	55295843	55295539-55295843	antisense transcripts
chr1|+|166299606|166299964	chr1	+	166299606	166299964	166299606-166299964	intergenic transcripts
chr1|+|11359253|11359608	chr1	+	11359253	11359608	11359253-11359608	transctripts from downstream sense of annnotated genes
chr1|+|70611364|70611667	chr1	+	70611364	70611667	70611364-70611667	transctripts from downstream antisense of annnotated genes
chr1|-|98443996|98445197	chr1	-	98443996	98445197	98443996-98445197	intergenic transcripts
chr1|-|247459827|247460388	chr1	-	247459827	247460388	247459827-247460388	transctripts from downstream sense of annnotated genes
chr1|-|160958328|160958757	chr1	-	160958328	160958757	160958328-160958757	intergenic transcripts
chr1|+|205782803|205783562	chr1	+	205782803	205783562	205782803-205783562	transctripts from upstream antisense of annnotated genes
chr1|-|201591751|201592112	chr1	-	201591751	201592112	201591751-201592112	antisense transcripts
chr1|-|74934653|74935141	chr1	-	74934653	74935141	74934653-74935141	transctripts from downstream sense of annnotated genes
chr1|-|160170600|160171644	chr1	-	160170600	160171644	160170600-160171644	transctripts from downstream sense of annnotated genes
chr1|-|120911421|120912104	chr1	-	120911421	120912104	120911421-120912104	antisense transcripts
chr1|+|62918243|62919066	chr1	+	62918243	62919066	62918243-62919066	transctripts from downstream sense of annnotated genes
chr1|+|165892861|165893160	chr1	+	165892861	165893160	165892861-165893160	intergenic transcripts
chr1|-|160962718|160963713	chr1	-	160962718	160963713	160962718-160963713	transctripts from downstream sense of annnotated genes
chr1|+|87869832|87870215	chr1	+	87869832	87870215	87869832-87870215	intergenic transcripts
chr1|+|32530514|32530815	chr1	+	32530514	32530815	32530514-32530815	antisense transcripts
chr1|-|185260829|185261208	chr1	-	185260829	185261208	185260829-185261208	transctripts from downstream antisense of annnotated genes
chr1|+|169823985|169824417	chr1	+	169823985	169824417	169823985-169824417	transctripts from downstream sense of annnotated genes
chr1|+|234473094|234473789	chr1	+	234473094	234473789	234473094-234473789	intergenic transcripts
chr1|+|113071791|113072362	chr1	+	113071791	113072362	113071791-113072362	antisense transcripts
chr1|-|67786809|67787564	chr1	-	67786809	67787564	67786809-67787564	antisense transcripts
chr1|+|28506879|28507341	chr1	+	28506879	28507341	28506879-28507341	antisense transcripts
chr1|-|159020429|159020886	chr1	-	159020429	159020886	159020429-159020886	antisense transcripts
chr1|-|92693437|92693757	chr1	-	92693437	92693757	92693437-92693757	antisense transcripts
chr1|+|180924120|180924489	chr1	+	180924120	180924489	180924120-180924489	transctripts from upstream antisense of annnotated genes
chr1|-|169786275|169786682	chr1	-	169786275	169786682	169786275-169786682	antisense transcripts
chr1|-|153568908|153569258	chr1	-	153568908	153569258	153568908-153569258	intergenic transcripts
chr1|-|240649069|240649497	chr1	-	240649069	240649497	240649069-240649497	transctripts from downstream sense of annnotated genes
chr1|-|26599805|26600127	chr1	-	26599805	26600127	26599805-26600127	antisense transcripts
chr1|-|32666993|32667396	chr1	-	32666993	32667396	32666993-32667396	transctripts from downstream antisense of annnotated genes
chr1|+|197478815|197513710	chr1	+	197478815	197513710	197478815-197478933|197479932-197480072|197481019-197481103|197511123-197511283|197512733-197512909|197513145-197513551|197513694-197513710	antisense transcripts
chr1|+|159825792|159831391	chr1	+	159825792	159831391	159825792-159825914|159827986-159828366|159828811-159828967|159829195-159829413|159829890-159830231|159830436-159831391	transctripts from upstream antisense of annnotated genes
chr1|-|241645379|241646154	chr1	-	241645379	241646154	241645379-241646154	intergenic transcripts
chr1|+|160003289|160003685	chr1	+	160003289	160003685	160003289-160003685	transctripts from downstream antisense of annnotated genes
chr1|+|233816515|233816948	chr1	+	233816515	233816948	233816515-233816948	intergenic transcripts
chr1|-|227725697|227726310	chr1	-	227725697	227726310	227725697-227725924|227726058-227726237|227726259-227726310	intergenic transcripts
chr1|-|165677444|165677798	chr1	-	165677444	165677798	165677444-165677798	antisense transcripts
chr1|+|181214034|181214504	chr1	+	181214034	181214504	181214034-181214504	intergenic transcripts
chr1|+|152087209|152087624	chr1	+	152087209	152087624	152087209-152087624	transctripts from upstream antisense of annnotated genes
chr1|-|161249726|161250658	chr1	-	161249726	161250658	161249726-161250658	antisense transcripts
chr1|-|173185642|173186831	chr1	-	173185642	173186831	173185642-173186831	intergenic transcripts
chr1|+|142802616|142802931	chr1	+	142802616	142802931	142802616-142802931	transctripts from downstream antisense of annnotated genes
chr1|-|181414014|181451415	chr1	-	181414014	181451415	181414014-181414167|181416832-181417805|181418228-181418782|181419145-181419168|181419186-181419240|181420237-181420412|181421568-181421743|181421768-181422106|181422107-181422340|181422869-181423028|181423059-181423263|181423788-181424040|181424798-181424995|181425782-181425958|181431278-181431465|181431678-181431884|181440533-181440670|181444387-181444716|181444959-181445122|181445219-181445467…	antisense transcripts
chr1|+|228305389|228305983	chr1	+	228305389	228305983	228305389-228305983	intergenic transcripts
chr1|-|3404514|3405162	chr1	-	3404514	3405162	3404514-3405162	transctripts from downstream sense of annnotated genes
chr1|+|30429706|30430425	chr1	+	30429706	30430425	30429706-30430425	intergenic transcripts
chr1|+|151744029|151744349	chr1	+	151744029	151744349	151744029-151744349	transctripts from downstream sense of annnotated genes
chr1|+|144952351|144952795	chr1	+	144952351	144952795	144952351-144952795	antisense transcripts
chr1|+|149268976|149269370	chr1	+	149268976	149269370	149268976-149269370	intergenic transcripts
chr1|-|65521014|65522365	chr1	-	65521014	65522365	65521014-65522365	intergenic transcripts
chr1|-|198743686|198743997	chr1	-	198743686	198743997	198743686-198743997	intergenic transcripts
chr1|-|31822742|31823044	chr1	-	31822742	31823044	31822742-31823044	antisense transcripts
chr1|-|169818571|169819692	chr1	-	169818571	169819692	169818571-169819692	transctripts from downstream sense of annnotated genes
chr1|+|59222286|59222899	chr1	+	59222286	59222899	59222286-59222899	intergenic transcripts
chr1|-|87167472|87167774	chr1	-	87167472	87167774	87167472-87167774	transctripts from upstream antisense of annnotated genes
chr1|-|118380097|118380762	chr1	-	118380097	118380762	118380097-118380762	intergenic transcripts
chr1|+|149008119|149008449	chr1	+	149008119	149008449	149008119-149008449	intergenic transcripts
chr1|-|66090506|66091138	chr1	-	66090506	66091138	66090506-66091138	antisense transcripts
chr1|+|36648679|36649341	chr1	+	36648679	36649341	36648679-36649341	transctripts from downstream sense of annnotated genes
chr1|-|51433042|51433414	chr1	-	51433042	51433414	51433042-51433414	antisense transcripts
chr1|-|160050157|160050467	chr1	-	160050157	160050467	160050157-160050467	transctripts from upstream antisense of annnotated genes
chr1|+|70909039|70910279	chr1	+	70909039	70910279	70909039-70910279	transctripts from downstream sense of annnotated genes
chr1|-|147086184|147086532	chr1	-	147086184	147086532	147086184-147086532	antisense transcripts
chr1|+|165755671|165756039	chr1	+	165755671	165756039	165755671-165756039	antisense transcripts
chr1|-|20989085|20989462	chr1	-	20989085	20989462	20989085-20989462	transctripts from downstream sense of annnotated genes
chr1|+|242341192|242341500	chr1	+	242341192	242341500	242341192-242341500	antisense transcripts
chr1|+|211607378|211607678	chr1	+	211607378	211607678	211607378-211607678	transctripts from downstream sense of annnotated genes
chr1|+|154532218|154532571	chr1	+	154532218	154532571	154532218-154532571	transctripts from upstream antisense of annnotated genes
chr1|-|169354234|169354902	chr1	-	169354234	169354902	169354234-169354902	antisense transcripts
chr1|+|53093027|53093647	chr1	+	53093027	53093647	53093027-53093647	intergenic transcripts
chr1|-|48726695|48730448	chr1	-	48726695	48730448	48726695-48727340|48728593-48728876|48728879-48729480|48729922-48730101|48730415-48730448	intergenic transcripts
chr1|+|100621599|100622077	chr1	+	100621599	100622077	100621599-100622077	antisense transcripts
chr1|+|238518179|238518591	chr1	+	238518179	238518591	238518179-238518305|238518409-238518567|238518570-238518591	intergenic transcripts
chr1|+|161017744|161018189	chr1	+	161017744	161018189	161017744-161018189	transctripts from downstream antisense of annnotated genes
chr1|-|67787766|67788607	chr1	-	67787766	67788607	67787766-67788102|67788545-67788607	antisense transcripts
chr1|-|220919377|220919749	chr1	-	220919377	220919749	220919377-220919749	transctripts from upstream antisense of annnotated genes
chr1|+|224204248|224204988	chr1	+	224204248	224204988	224204248-224204988	intergenic transcripts
chr1|-|185263545|185264003	chr1	-	185263545	185264003	185263545-185264003	transctripts from downstream sense of annnotated genes
chr1|+|100621002|100621312	chr1	+	100621002	100621312	100621002-100621312	antisense transcripts
chr1|-|88751291|88767614	chr1	-	88751291	88767614	88751291-88751479|88752992-88753204|88754095-88754345|88754596-88754749|88754812-88754990|88767592-88767614	intergenic transcripts
chr1|+|154018452|154018986	chr1	+	154018452	154018986	154018452-154018986	antisense transcripts
chr1|+|223181646|223181961	chr1	+	223181646	223181961	223181646-223181961	transctripts from downstream sense of annnotated genes
chr1|+|154565879|154566282	chr1	+	154565879	154566282	154565879-154566282	antisense transcripts
chr1|+|247554754|247555103	chr1	+	247554754	247555103	247554754-247555103	intergenic transcripts
chr1|+|118518697|118519166	chr1	+	118518697	118519166	118518697-118519166	antisense transcripts
chr1|+|248094740|248095185	chr1	+	248094740	248095185	248094740-248095185	intergenic transcripts
chr1|-|150003180|150003509	chr1	-	150003180	150003509	150003180-150003509	intergenic transcripts
chr1|-|205564330|205564822	chr1	-	205564330	205564822	205564330-205564822	transctripts from downstream sense of annnotated genes
chr1|+|46896287|46896587	chr1	+	46896287	46896587	46896287-46896587	intergenic transcripts
chr1|+|147533801|147534354	chr1	+	147533801	147534354	147533801-147534354	intergenic transcripts
chr1|-|28566522|28566849	chr1	-	28566522	28566849	28566522-28566849	antisense transcripts
chr1|+|242389566|242390029	chr1	+	242389566	242390029	242389566-242390029	antisense transcripts
chr1|+|40896149|40896449	chr1	+	40896149	40896449	40896149-40896449	intergenic transcripts
chr1|-|71840267|71840638	chr1	-	71840267	71840638	71840267-71840638	antisense transcripts
chr1|+|173870729|173872678	chr1	+	173870729	173872678	173870729-173872678	transctripts from downstream antisense of annnotated genes
chr1|+|143737667|143738195	chr1	+	143737667	143738195	143737667-143738195	antisense transcripts
chr1|+|161698472|161699569	chr1	+	161698472	161699569	161698472-161699569	transctripts from downstream sense of annnotated genes
chr1|-|153540697|153541025	chr1	-	153540697	153541025	153540697-153541025	transctripts from upstream sense of annnotated genes
chr1|+|178672596|178672899	chr1	+	178672596	178672899	178672596-178672899	intergenic transcripts
chr1|+|203824489|203825008	chr1	+	203824489	203825008	203824489-203825008	transctripts from downstream sense of annnotated genes
chr1|-|21910269|21910732	chr1	-	21910269	21910732	21910269-21910732	intergenic transcripts
chr1|-|109233797|109234826	chr1	-	109233797	109234826	109233797-109234826	transctripts from upstream antisense of annnotated genes
chr1|-|100502215|100503507	chr1	-	100502215	100503507	100502215-100503507	transctripts from upstream antisense of annnotated genes
chr1|-|201601029|201601422	chr1	-	201601029	201601422	201601029-201601422	antisense transcripts
chr1|-|147097390|147098109	chr1	-	147097390	147098109	147097390-147098109	transctripts from downstream antisense of annnotated genes
chr1|-|23611690|23613671	chr1	-	23611690	23613671	23611690-23613671	intergenic transcripts
chr1|-|207264385|207264755	chr1	-	207264385	207264755	207264385-207264755	antisense transcripts
chr1|+|25926233|25927015	chr1	+	25926233	25927015	25926233-25927015	intergenic transcripts
chr1|-|120453539|120454091	chr1	-	120453539	120454091	120453539-120454091	transctripts from downstream sense of annnotated genes
chr1|-|114907407|114907723	chr1	-	114907407	114907723	114907407-114907723	intergenic transcripts
chr1|+|163780115|163815273	chr1	+	163780115	163815273	163780115-163780242|163794221-163794282|163794618-163794777|163815221-163815273	intergenic transcripts
chr1|-|153946050|153946399	chr1	-	153946050	153946399	153946050-153946399	transctripts from downstream antisense of annnotated genes
chr1|-|205506105|205506718	chr1	-	205506105	205506718	205506105-205506718	intergenic transcripts
chr1|+|2138569|2138965	chr1	+	2138569	2138965	2138569-2138965	antisense transcripts
chr1|-|77331702|77332218	chr1	-	77331702	77332218	77331702-77332218	transctripts from upstream antisense of annnotated genes
chr1|-|61121327|61121814	chr1	-	61121327	61121814	61121327-61121814	transctripts from downstream sense of annnotated genes
chr1|+|111216406|111216775	chr1	+	111216406	111216775	111216406-111216775	antisense transcripts
chr1|+|145001080|145001522	chr1	+	145001080	145001522	145001080-145001522	antisense transcripts
chr1|-|175910810|175911111	chr1	-	175910810	175911111	175910810-175911111	transctripts from downstream sense of annnotated genes
chr1|-|150005006|150005705	chr1	-	150005006	150005705	150005006-150005705	intergenic transcripts
chr1|+|160233686|160234215	chr1	+	160233686	160234215	160233686-160234215	antisense transcripts
chr1|-|91964033|91964673	chr1	-	91964033	91964673	91964033-91964673	transctripts from upstream antisense of annnotated genes
chr1|+|231703137|231704637	chr1	+	231703137	231704637	231703137-231703903|231704609-231704637	transctripts from downstream sense of annnotated genes
chr1|+|87753555|87753978	chr1	+	87753555	87753978	87753555-87753978	intergenic transcripts
chr1|-|26825056|26834283	chr1	-	26825056	26834283	26825056-26825215|26825388-26825806|26834268-26834283	intergenic transcripts
chr1|-|2972238|2973019	chr1	-	2972238	2973019	2972238-2973019	intergenic transcripts
chr1|-|202844223|202844616	chr1	-	202844223	202844616	202844223-202844616	transctripts from downstream sense of annnotated genes
chr1|+|114232717|114233139	chr1	+	114232717	114233139	114232717-114233139	transctripts from downstream antisense of annnotated genes
chr1|-|176801960|176805950	chr1	-	176801960	176805950	176801960-176802971|176802983-176803149|176805585-176805648|176805650-176805950	antisense transcripts
chr1|-|28560948|28563320	chr1	-	28560948	28563320	28560948-28561003|28562535-28562712|28562842-28562921|28563159-28563320	transctripts from upstream antisense of annnotated genes
chr1|+|29453982|29454549	chr1	+	29453982	29454549	29453982-29454549	intergenic transcripts
chr1|+|146690090|146691310	chr1	+	146690090	146691310	146690090-146691310	antisense transcripts
chr1|-|231130594|231131044	chr1	-	231130594	231131044	231130594-231131044	antisense transcripts
chr1|+|174989049|174989624	chr1	+	174989049	174989624	174989049-174989624	antisense transcripts
chr1|-|118391441|118391989	chr1	-	118391441	118391989	118391441-118391989	intergenic transcripts
chr1|-|67413373|67413689	chr1	-	67413373	67413689	67413373-67413689	antisense transcripts
chr1|+|39531147|39531919	chr1	+	39531147	39531919	39531147-39531919	intergenic transcripts
chr1|-|149867145|149870800	chr1	-	149867145	149870800	149867145-149867275|149868056-149868275|149870709-149870800	antisense transcripts
chr1|-|169350869|169353595	chr1	-	169350869	169353595	169350869-169353595	antisense transcripts
chr1|-|176798452|176799240	chr1	-	176798452	176799240	176798452-176799240	antisense transcripts
chr1|+|78149626|78149927	chr1	+	78149626	78149927	78149626-78149927	transctripts from upstream antisense of annnotated genes
chr1|-|203094462|203094770	chr1	-	203094462	203094770	203094462-203094770	antisense transcripts
chr1|-|223380913|223381291	chr1	-	223380913	223381291	223380913-223381291	intergenic transcripts
chr1|-|46047572|46048302	chr1	-	46047572	46048302	46047572-46048302	transctripts from upstream antisense of annnotated genes
chr1|-|16570262|16570825	chr1	-	16570262	16570825	16570262-16570825	transctripts from downstream sense of annnotated genes
chr1|-|156903573|156903900	chr1	-	156903573	156903900	156903573-156903900	transctripts from downstream antisense of annnotated genes
chr1|-|30572161|30572571	chr1	-	30572161	30572571	30572161-30572571	intergenic transcripts
chr1|-|173188160|173188513	chr1	-	173188160	173188513	173188160-173188513	intergenic transcripts
chr1|-|61118716|61119047	chr1	-	61118716	61119047	61118716-61119047	intergenic transcripts
chr1|+|186430956|186431363	chr1	+	186430956	186431363	186430956-186431363	transctripts from upstream antisense of annnotated genes
chr1|+|142795892|142796451	chr1	+	142795892	142796451	142795892-142796451	intergenic transcripts
chr1|+|143253906|143283311	chr1	+	143253906	143283311	143253906-143254004|143254131-143254721|143255184-143255813|143256698-143257117|143279509-143279695|143283200-143283311	intergenic transcripts
chr1|-|67412397|67412926	chr1	-	67412397	67412926	67412397-67412926	antisense transcripts
chr1|+|22424175|22424667	chr1	+	22424175	22424667	22424175-22424667	intergenic transcripts
chr1|+|205829222|205830122	chr1	+	205829222	205830122	205829222-205830122	intergenic transcripts
chr1|-|234882080|234888684	chr1	-	234882080	234888684	234882080-234882138|234882611-234882750|234882838-234883350|234883993-234884170|234885930-234886128|234888662-234888684	intergenic transcripts
chr1|+|159834080|159835132	chr1	+	159834080	159835132	159834080-159835132	transctripts from upstream antisense of annnotated genes
chr1|+|100663449|100663813	chr1	+	100663449	100663813	100663449-100663813	antisense transcripts
chr1|-|53674458|53674775	chr1	-	53674458	53674775	53674458-53674775	antisense transcripts
chr1|-|150564144|150564538	chr1	-	150564144	150564538	150564144-150564538	transctripts from upstream antisense of annnotated genes
chr1|-|32661605|32662944	chr1	-	32661605	32662944	32661605-32662944	transctripts from downstream antisense of annnotated genes
chr1|+|60384564|60384930	chr1	+	60384564	60384930	60384564-60384930	antisense transcripts
chr1|+|1511446|1511981	chr1	+	1511446	1511981	1511446-1511981	transctripts from upstream antisense of annnotated genes
chr1|-|98389505|98391639	chr1	-	98389505	98391639	98389505-98391639	transctripts from upstream sense of annnotated genes
chr1|-|78025655|78027233	chr1	-	78025655	78027233	78025655-78027233	transctripts from downstream antisense of annnotated genes
chr1|+|147925189|147925717	chr1	+	147925189	147925717	147925189-147925717	antisense transcripts
chr1|+|51701246|51701683	chr1	+	51701246	51701683	51701246-51701683	transctripts from upstream sense of annnotated genes
chr1|-|149816057|149819112	chr1	-	149816057	149819112	149816057-149819112	intergenic transcripts
chr1|+|234872031|234872525	chr1	+	234872031	234872525	234872031-234872525	intergenic transcripts
chr1|-|148921339|148921705	chr1	-	148921339	148921705	148921339-148921705	intergenic transcripts
chr1|+|158117174|158117517	chr1	+	158117174	158117517	158117174-158117517	intergenic transcripts
chr1|+|36652314|36652714	chr1	+	36652314	36652714	36652314-36652714	intergenic transcripts
chr1|+|165893217|165893675	chr1	+	165893217	165893675	165893217-165893675	intergenic transcripts
chr1|+|22931594|22932129	chr1	+	22931594	22932129	22931594-22932129	transctripts from downstream sense of annnotated genes
chr1|-|221870520|221871851	chr1	-	221870520	221871851	221870520-221870983|221871645-221871851	transctripts from downstream sense of annnotated genes
chr1|+|161355326|161356753	chr1	+	161355326	161356753	161355326-161355388|161356252-161356753	intergenic transcripts
chr1|+|228148385|228149227	chr1	+	228148385	228149227	228148385-228149227	intergenic transcripts
chr1|-|147113944|147114374	chr1	-	147113944	147114374	147113944-147114374	intergenic transcripts
chr1|-|5628913|5629309	chr1	-	5628913	5629309	5628913-5629309	intergenic transcripts
chr1|-|107595116|107595703	chr1	-	107595116	107595703	107595116-107595703	intergenic transcripts
chr1|-|161249262|161249686	chr1	-	161249262	161249686	161249262-161249686	antisense transcripts
chr1|-|118390386|118390757	chr1	-	118390386	118390757	118390386-118390757	intergenic transcripts
chr1|+|145697508|145697815	chr1	+	145697508	145697815	145697508-145697815	transctripts from downstream antisense of annnotated genes
chr1|+|185089006|185089438	chr1	+	185089006	185089438	185089006-185089438	transctripts from downstream antisense of annnotated genes
chr1|+|104149758|104150127	chr1	+	104149758	104150127	104149758-104150127	intergenic transcripts
chr1|+|87669681|87727115	chr1	+	87669681	87727115	87669681-87669927|87670486-87670676|87678373-87678487|87685866-87686027|87687369-87687536|87688017-87688186	intergenic transcripts
chr1|-|228575000|228575569	chr1	-	228575000	228575569	228575000-228575569	intergenic transcripts
chr1|+|209911791|209912203	chr1	+	209911791	209912203	209911791-209912203	transctripts from downstream sense of annnotated genes
chr1|+|244014350|244015851	chr1	+	244014350	244015851	244014350-244015851	transctripts from upstream antisense of annnotated genes
chr1|+|19569687|19570006	chr1	+	19569687	19570006	19569687-19570006	antisense transcripts
chr1|-|228449315|228449638	chr1	-	228449315	228449638	228449315-228449638	antisense transcripts
chr1|+|95725527|95725948	chr1	+	95725527	95725948	95725527-95725948	antisense transcripts
chr1|+|213543969|213544315	chr1	+	213543969	213544315	213543969-213544315	intergenic transcripts
chr1|+|220988066|220988412	chr1	+	220988066	220988412	220988066-220988412	transctripts from downstream sense of annnotated genes
chr1|+|151827600|151827926	chr1	+	151827600	151827926	151827600-151827926	transctripts from upstream antisense of annnotated genes
chr1|-|148749703|148750008	chr1	-	148749703	148750008	148749703-148750008	antisense transcripts
chr1|+|82461621|82462233	chr1	+	82461621	82462233	82461621-82462233	transctripts from downstream sense of annnotated genes
chr1|-|89936491|89936838	chr1	-	89936491	89936838	89936491-89936838	intergenic transcripts
chr1|-|64935002|64935320	chr1	-	64935002	64935320	64935002-64935320	transctripts from upstream antisense of annnotated genes
chr1|+|144682430|144682947	chr1	+	144682430	144682947	144682430-144682947	intergenic transcripts
chr1|-|26199257|26200175	chr1	-	26199257	26200175	26199257-26200175	transctripts from upstream sense of annnotated genes
chr1|+|90449202|90452156	chr1	+	90449202	90452156	90449202-90449271|90451009-90451309|90452041-90452156	intergenic transcripts
chr1|-|98391690|98392652	chr1	-	98391690	98392652	98391690-98392652	intergenic transcripts
chr1|-|43391021|43391362	chr1	-	43391021	43391362	43391021-43391362	intergenic transcripts
chr1|+|224962437|224962898	chr1	+	224962437	224962898	224962437-224962898	intergenic transcripts
chr1|-|67872046|67872518	chr1	-	67872046	67872518	67872046-67872518	transctripts from downstream sense of annnotated genes
chr1|-|147104901|147105314	chr1	-	147104901	147105314	147104901-147105314	intergenic transcripts
chr1|+|197112413|197112744	chr1	+	197112413	197112744	197112413-197112744	antisense transcripts
chr1|-|151671734|151672226	chr1	-	151671734	151672226	151671734-151672226	transctripts from downstream antisense of annnotated genes
chr1|+|42883607|42888767	chr1	+	42883607	42888767	42883607-42888767	transctripts from downstream sense of annnotated genes
chr1|-|40943390|40944500	chr1	-	40943390	40944500	40943390-40943666|40943839-40944500	antisense transcripts
chr1|-|26796456|26796818	chr1	-	26796456	26796818	26796456-26796818	transctripts from downstream antisense of annnotated genes
chr1|+|147920977|147923091	chr1	+	147920977	147923091	147920977-147923091	antisense transcripts
chr1|+|248088590|248089047	chr1	+	248088590	248089047	248088590-248089047	intergenic transcripts
chr1|+|169457144|169458247	chr1	+	169457144	169458247	169457144-169458247	transctripts from upstream antisense of annnotated genes
chr1|+|145705510|145705823	chr1	+	145705510	145705823	145705510-145705823	antisense transcripts
chr1|-|65516980|65517682	chr1	-	65516980	65517682	65516980-65517682	intergenic transcripts
chr1|+|115057031|115057784	chr1	+	115057031	115057784	115057031-115057784	transctripts from upstream antisense of annnotated genes
chr1|+|51745783|51746129	chr1	+	51745783	51746129	51745783-51746129	intergenic transcripts
chr1|-|183590217|183590659	chr1	-	183590217	183590659	183590217-183590659	transctripts from downstream sense of annnotated genes
chr1|+|236229168|236229742	chr1	+	236229168	236229742	236229168-236229742	transctripts from upstream antisense of annnotated genes
chr1|-|149394733|149395129	chr1	-	149394733	149395129	149394733-149395129	intergenic transcripts
chr1|-|86754410|86755045	chr1	-	86754410	86755045	86754410-86755045	intergenic transcripts
chr1|-|115584020|115584450	chr1	-	115584020	115584450	115584020-115584450	intergenic transcripts
chr1|-|38174660|38174975	chr1	-	38174660	38174975	38174660-38174975	transctripts from downstream antisense of annnotated genes
chr1|-|26597264|26597686	chr1	-	26597264	26597686	26597264-26597686	antisense transcripts
chr1|-|65475995|65476345	chr1	-	65475995	65476345	65475995-65476345	intergenic transcripts
chr1|-|52244259|52244602	chr1	-	52244259	52244602	52244259-52244602	antisense transcripts
chr1|+|147506888|147509704	chr1	+	147506888	147509704	147506888-147507383|147509696-147509704	intergenic transcripts
chr1|+|53805307|53805612	chr1	+	53805307	53805612	53805307-53805612	transctripts from downstream sense of annnotated genes
chr1|+|234481094|234481454	chr1	+	234481094	234481454	234481094-234481454	intergenic transcripts
chr1|+|100496323|100496624	chr1	+	100496323	100496624	100496323-100496624	transctripts from downstream sense of annnotated genes
chr1|+|63341675|63342115	chr1	+	63341675	63342115	63341675-63342115	transctripts from downstream sense of annnotated genes
chr1|+|32243699|32244251	chr1	+	32243699	32244251	32243699-32244251	intergenic transcripts
chr1|+|156479740|156480254	chr1	+	156479740	156480254	156479740-156480254	intergenic transcripts
chr1|-|109155964|109156274	chr1	-	109155964	109156274	109155964-109156274	antisense transcripts
chr1|+|89664410|89671515	chr1	+	89664410	89671515	89664410-89664741|89665044-89665199|89671467-89671515	transctripts from upstream antisense of annnotated genes
chr1|+|228852551|228852865	chr1	+	228852551	228852865	228852551-228852865	intergenic transcripts
chr1|+|229472555|229476552	chr1	+	229472555	229476552	229472555-229472651|229472657-229472826|229473175-229473377|229475791-229475953|229476378-229476552	antisense transcripts
chr1|+|64050193|64050887	chr1	+	64050193	64050887	64050193-64050887	antisense transcripts
chr1|+|16286910|16287431	chr1	+	16286910	16287431	16286910-16287431	antisense transcripts
chr1|+|41313411|41313907	chr1	+	41313411	41313907	41313411-41313907	intergenic transcripts
chr1|+|71897416|71897821	chr1	+	71897416	71897821	71897416-71897821	antisense transcripts
chr1|+|169824596|169825302	chr1	+	169824596	169825302	169824596-169825302	transctripts from downstream sense of annnotated genes
chr1|+|153997860|153998268	chr1	+	153997860	153998268	153997860-153998268	antisense transcripts
chr1|-|200369244|200369596	chr1	-	200369244	200369596	200369244-200369596	intergenic transcripts
chr1|-|48715770|48716253	chr1	-	48715770	48716253	48715770-48716253	transctripts from downstream antisense of annnotated genes
chr1|-|206857457|206857768	chr1	-	206857457	206857768	206857457-206857768	transctripts from downstream antisense of annnotated genes
chr1|-|33377451|33377830	chr1	-	33377451	33377830	33377451-33377830	intergenic transcripts
chr1|-|168040944|168041282	chr1	-	168040944	168041282	168040944-168041282	antisense transcripts
chr1|+|197523281|197523699	chr1	+	197523281	197523699	197523281-197523699	antisense transcripts
chr1|+|27189004|27189437	chr1	+	27189004	27189437	27189004-27189437	intergenic transcripts
chr1|+|43266149|43266489	chr1	+	43266149	43266489	43266149-43266489	transctripts from downstream sense of annnotated genes
chr1|-|173451005|173451352	chr1	-	173451005	173451352	173451005-173451352	antisense transcripts
chr1|-|166881112|166881495	chr1	-	166881112	166881495	166881112-166881495	transctripts from upstream sense of annnotated genes
chr1|-|186279276|186279640	chr1	-	186279276	186279640	186279276-186279640	transctripts from downstream sense of annnotated genes
chr1|-|151128605|151129004	chr1	-	151128605	151129004	151128605-151129004	transctripts from downstream sense of annnotated genes
chr1|+|145988434|145989001	chr1	+	145988434	145989001	145988434-145989001	intergenic transcripts
chr1|-|149392370|149392898	chr1	-	149392370	149392898	149392370-149392898	intergenic transcripts
chr1|+|151827146|151827568	chr1	+	151827146	151827568	151827146-151827568	transctripts from upstream antisense of annnotated genes
chr1|-|36132216|36132558	chr1	-	36132216	36132558	36132216-36132558	intergenic transcripts
chr1|-|43285474|43285864	chr1	-	43285474	43285864	43285474-43285864	transctripts from upstream sense of annnotated genes
chr1|+|20523248|20523570	chr1	+	20523248	20523570	20523248-20523570	transctripts from downstream sense of annnotated genes
chr1|-|148856678|148857472	chr1	-	148856678	148857472	148856678-148857472	antisense transcripts
chr1|-|155915911|155916253	chr1	-	155915911	155916253	155915911-155916253	transctripts from downstream sense of annnotated genes
chr1|+|197111817|197112185	chr1	+	197111817	197112185	197111817-197112185	antisense transcripts
chr1|+|87868788|87869376	chr1	+	87868788	87869376	87868788-87869376	intergenic transcripts
chr1|-|36917110|36917469	chr1	-	36917110	36917469	36917110-36917469	transctripts from upstream sense of annnotated genes
chr1|+|2132334|2132896	chr1	+	2132334	2132896	2132334-2132896	antisense transcripts
chr1|+|100494190|100494971	chr1	+	100494190	100494971	100494190-100494971	transctripts from downstream sense of annnotated genes
chr1|-|32665734|32666240	chr1	-	32665734	32666240	32665734-32666240	transctripts from upstream antisense of annnotated genes
chr1|-|169883413|169883721	chr1	-	169883413	169883721	169883413-169883721	intergenic transcripts
chr1|+|242310515|242325585	chr1	+	242310515	242325585	242310515-242310856|242324214-242324491|242324751-242325585	antisense transcripts
chr1|+|178449941|178451197	chr1	+	178449941	178451197	178449941-178451197	transctripts from downstream sense of annnotated genes
chr1|+|211495369|211495727	chr1	+	211495369	211495727	211495369-211495727	intergenic transcripts
chr1|+|226041994|226042360	chr1	+	226041994	226042360	226041994-226042360	antisense transcripts
chr1|-|35437423|35437839	chr1	-	35437423	35437839	35437423-35437839	intergenic transcripts
chr1|+|93624799|93625194	chr1	+	93624799	93625194	93624799-93625194	antisense transcripts
chr1|+|224963652|224965195	chr1	+	224963652	224965195	224963652-224965195	intergenic transcripts
chr1|-|84750991|84751293	chr1	-	84750991	84751293	84750991-84751293	intergenic transcripts
chr1|+|114228850|114229182	chr1	+	114228850	114229182	114228850-114229182	transctripts from downstream sense of annnotated genes
chr1|-|245741728|245744462	chr1	-	245741728	245744462	245741728-245741795|245744061-245744462	antisense transcripts
chr1|-|71849344|71849790	chr1	-	71849344	71849790	71849344-71849790	antisense transcripts
chr1|-|145208214|145208873	chr1	-	145208214	145208873	145208214-145208873	intergenic transcripts
chr1|-|118404290|118404781	chr1	-	118404290	118404781	118404290-118404781	transctripts from upstream antisense of annnotated genes
chr1|+|32708172|32708600	chr1	+	32708172	32708600	32708172-32708600	intergenic transcripts
chr1|-|26603214|26606218	chr1	-	26603214	26606218	26603214-26606218	transctripts from downstream sense of annnotated genes
chr1|-|95443920|95444412	chr1	-	95443920	95444412	95443920-95444412	transctripts from downstream sense of annnotated genes
chr1|+|147575309|147575661	chr1	+	147575309	147575661	147575309-147575661	antisense transcripts
chr1|+|248093025|248093982	chr1	+	248093025	248093982	248093025-248093982	intergenic transcripts
chr1|-|147628487|147628806	chr1	-	147628487	147628806	147628487-147628806	intergenic transcripts
chr1|+|73231445|73231765	chr1	+	73231445	73231765	73231445-73231765	antisense transcripts
chr1|+|153903495|153903872	chr1	+	153903495	153903872	153903495-153903872	transctripts from downstream antisense of annnotated genes
chr1|+|210351083|210351396	chr1	+	210351083	210351396	210351083-210351396	intergenic transcripts
chr1|-|149624986|149625602	chr1	-	149624986	149625602	149624986-149625602	antisense transcripts
chr1|-|149583525|149584583	chr1	-	149583525	149584583	149583525-149584583	antisense transcripts
chr1|+|36665371|36666256	chr1	+	36665371	36666256	36665371-36665502|36665721-36665913|36665994-36666256	intergenic transcripts
chr1|+|234753658|234754081	chr1	+	234753658	234754081	234753658-234754081	intergenic transcripts
chr1|+|109984982|109985401	chr1	+	109984982	109985401	109984982-109985401	intergenic transcripts
chr1|-|179848790|179849191	chr1	-	179848790	179849191	179848790-179849191	transctripts from upstream sense of annnotated genes
chr1|-|116502407|116503248	chr1	-	116502407	116503248	116502407-116503248	intergenic transcripts
chr1|+|228789475|228796661	chr1	+	228789475	228796661	228789475-228789884|228790114-228790812|228791126-228791793|228792122-228792445|228792519-228792769|228793188-228793788|228794570-228794831|228795862-228796422|228796637-228796661	transctripts from downstream sense of annnotated genes
chr1|+|153991290|153991969	chr1	+	153991290	153991969	153991290-153991969	antisense transcripts
chr1|+|248302448|248302823	chr1	+	248302448	248302823	248302448-248302823	intergenic transcripts
chr1|+|25171093|25171456	chr1	+	25171093	25171456	25171093-25171456	transctripts from downstream sense of annnotated genes
chr1|+|87754317|87755194	chr1	+	87754317	87755194	87754317-87755194	intergenic transcripts
chr1|-|241647424|241647741	chr1	-	241647424	241647741	241647424-241647741	intergenic transcripts
chr1|-|190061467|190062074	chr1	-	190061467	190062074	190061467-190062074	intergenic transcripts
chr1|+|70598431|70598952	chr1	+	70598431	70598952	70598431-70598952	intergenic transcripts
chr1|+|2478132|2478869	chr1	+	2478132	2478869	2478132-2478553|2478623-2478869	transctripts from downstream antisense of annnotated genes
chr1|-|110266730|110267120	chr1	-	110266730	110267120	110266730-110267120	antisense transcripts
chr1|-|241659804|241660242	chr1	-	241659804	241660242	241659804-241660242	transctripts from downstream sense of annnotated genes
chr1|+|220118350|220118827	chr1	+	220118350	220118827	220118350-220118827	antisense transcripts
chr1|-|44638581|44639190	chr1	-	44638581	44639190	44638581-44639190	intergenic transcripts
chr1|-|167617192|167617593	chr1	-	167617192	167617593	167617192-167617593	antisense transcripts
chr1|-|28653498|28653842	chr1	-	28653498	28653842	28653498-28653842	transctripts from upstream antisense of annnotated genes
chr1|-|27021075|27021393	chr1	-	27021075	27021393	27021075-27021393	transctripts from upstream antisense of annnotated genes
chr1|+|46505858|46506375	chr1	+	46505858	46506375	46505858-46506375	transctripts from downstream antisense of annnotated genes
chr1|-|156678556|156680082	chr1	-	156678556	156680082	156678556-156680082	transctripts from upstream sense of annnotated genes
chr1|+|193233003|193234306	chr1	+	193233003	193234306	193233003-193234306	intergenic transcripts
chr1|+|152344613|152344996	chr1	+	152344613	152344996	152344613-152344996	intergenic transcripts
chr1|-|204573451|204573769	chr1	-	204573451	204573769	204573451-204573769	antisense transcripts
chr1|+|40230572|40231468	chr1	+	40230572	40231468	40230572-40231468	antisense transcripts
chr1|+|156488956|156489262	chr1	+	156488956	156489262	156488956-156489262	intergenic transcripts
chr1|+|77560745|77561114	chr1	+	77560745	77561114	77560745-77561114	antisense transcripts
chr1|+|39508324|39513688	chr1	+	39508324	39513688	39508324-39508706|39512708-39513200|39513224-39513688	intergenic transcripts
chr1|-|17059207|17059977	chr1	-	17059207	17059977	17059207-17059977	intergenic transcripts
chr1|+|148338784|148345656	chr1	+	148338784	148345656	148338784-148338959|148345232-148345656	antisense transcripts
chr1|+|204248786|204249190	chr1	+	204248786	204249190	204248786-204249190	antisense transcripts
chr1|-|223391504|223391952	chr1	-	223391504	223391952	223391504-223391952	transctripts from downstream sense of annnotated genes
chr1|+|145703680|145704141	chr1	+	145703680	145704141	145703680-145704141	antisense transcripts
chr1|+|206923843|206924189	chr1	+	206923843	206924189	206923843-206924189	intergenic transcripts
chr1|+|14571173|14571478	chr1	+	14571173	14571478	14571173-14571478	intergenic transcripts
chr1|-|38460508|38461261	chr1	-	38460508	38461261	38460508-38461261	transctripts from downstream sense of annnotated genes
chr1|+|53091878|53092280	chr1	+	53091878	53092280	53091878-53092280	intergenic transcripts
chr1|-|201607554|201607859	chr1	-	201607554	201607859	201607554-201607859	antisense transcripts
chr1|-|223270021|223276527	chr1	-	223270021	223276527	223270021-223270044|223270487-223270978|223271183-223271751|223271929-223272318|223275611-223275780|223275859-223276077|223276247-223276438|223276465-223276527	intergenic transcripts
chr1|+|167432657|167433308	chr1	+	167432657	167433308	167432657-167433308	antisense transcripts
chr1|-|150555010|150555350	chr1	-	150555010	150555350	150555010-150555350	transctripts from upstream sense of annnotated genes
chr1|-|230775671|230776345	chr1	-	230775671	230776345	230775671-230776345	transctripts from upstream antisense of annnotated genes
chr1|-|222831331|222832057	chr1	-	222831331	222832057	222831331-222832057	antisense transcripts
chr1|-|33138731|33139035	chr1	-	33138731	33139035	33138731-33139035	antisense transcripts
chr1|-|26797561|26798112	chr1	-	26797561	26798112	26797561-26798112	transctripts from downstream antisense of annnotated genes
chr1|+|111239103|111239707	chr1	+	111239103	111239707	111239103-111239707	intergenic transcripts
chr1|-|16785112|16792784	chr1	-	16785112	16792784	16785112-16787079|16787525-16787923|16788258-16789530|16790393-16791022|16791367-16791861|16792079-16792784	transctripts from downstream sense of annnotated genes
chr1|-|149803318|149804106	chr1	-	149803318	149804106	149803318-149804106	intergenic transcripts
chr1|-|114231746|114232195	chr1	-	114231746	114232195	114231746-114232195	transctripts from downstream sense of annnotated genes
chr1|+|145958136|145958592	chr1	+	145958136	145958592	145958136-145958592	intergenic transcripts
chr1|+|165744638|165744963	chr1	+	165744638	165744963	165744638-165744963	transctripts from downstream sense of annnotated genes
chr1|-|151122674|151123204	chr1	-	151122674	151123204	151122674-151123204	transctripts from upstream sense of annnotated genes
chr1|-|212847875|212848327	chr1	-	212847875	212848327	212847875-212848327	intergenic transcripts
chr1|-|222836771|222838255	chr1	-	222836771	222838255	222836771-222838255	transctripts from downstream sense of annnotated genes
chr1|+|32820809|32821627	chr1	+	32820809	32821627	32820809-32821627	intergenic transcripts
chr1|-|150561353|150561841	chr1	-	150561353	150561841	150561353-150561841	transctripts from upstream antisense of annnotated genes
chr1|+|234753169|234753498	chr1	+	234753169	234753498	234753169-234753498	intergenic transcripts
chr1|+|144686937|144687384	chr1	+	144686937	144687384	144686937-144687384	intergenic transcripts
chr1|+|73960071|73971109	chr1	+	73960071	73971109	73960071-73960107|73964267-73964353|73965101-73965170|73970828-73971109	intergenic transcripts
chr1|+|94041327|94042235	chr1	+	94041327	94042235	94041327-94042235	antisense transcripts
chr1|+|201854398|201854701	chr1	+	201854398	201854701	201854398-201854701	transctripts from downstream sense of annnotated genes
chr1|+|236934561|236935193	chr1	+	236934561	236935193	236934561-236935193	intergenic transcripts
chr1|-|174978852|174979314	chr1	-	174978852	174979314	174978852-174979314	transctripts from downstream sense of annnotated genes
chr1|+|1295448|1296345	chr1	+	1295448	1296345	1295448-1296345	antisense transcripts
chr1|-|156402586|156403089	chr1	-	156402586	156403089	156402586-156403089	transctripts from upstream sense of annnotated genes
chr1|+|153950244|153951053	chr1	+	153950244	153951053	153950244-153951053	transctripts from downstream sense of annnotated genes
chr1|+|100663987|100664456	chr1	+	100663987	100664456	100663987-100664456	antisense transcripts
chr1|+|54689000|54690666	chr1	+	54689000	54690666	54689000-54690666	transctripts from downstream antisense of annnotated genes
chr1|+|213539337|213539841	chr1	+	213539337	213539841	213539337-213539841	intergenic transcripts
chr1|+|27850624|27850973	chr1	+	27850624	27850973	27850624-27850973	intergenic transcripts
chr1|+|2117868|2118598	chr1	+	2117868	2118598	2117868-2118598	transctripts from downstream sense of annnotated genes
chr1|+|229573984|229574297	chr1	+	229573984	229574297	229573984-229574297	transctripts from downstream antisense of annnotated genes
chr1|-|204363308|204363968	chr1	-	204363308	204363968	204363308-204363968	antisense transcripts
chr1|-|48950805|48951236	chr1	-	48950805	48951236	48950805-48951236	intergenic transcripts
chr1|+|77560255|77560727	chr1	+	77560255	77560727	77560255-77560727	antisense transcripts
chr1|-|28914067|28914932	chr1	-	28914067	28914932	28914067-28914292|28914445-28914932	transctripts from downstream sense of annnotated genes
chr1|-|40938697|40939056	chr1	-	40938697	40939056	40938697-40939056	transctripts from upstream antisense of annnotated genes
chr1|+|227978789|227979855	chr1	+	227978789	227979855	227978789-227979855	intergenic transcripts
chr1|+|249217636|249218082	chr1	+	249217636	249218082	249217636-249218082	transctripts from downstream sense of annnotated genes
chr1|+|20821918|20822241	chr1	+	20821918	20822241	20821918-20822241	transctripts from downstream antisense of annnotated genes
chr1|+|110144792|110145287	chr1	+	110144792	110145287	110144792-110145287	transctripts from downstream antisense of annnotated genes
chr1|+|37500543|37501192	chr1	+	37500543	37501192	37500543-37501192	transctripts from upstream antisense of annnotated genes
chr1|+|59227809|59228515	chr1	+	59227809	59228515	59227809-59228515	intergenic transcripts
chr1|-|63904646|63905478	chr1	-	63904646	63905478	63904646-63905478	transctripts from downstream antisense of annnotated genes
chr1|-|68838124|68838429	chr1	-	68838124	68838429	68838124-68838429	intergenic transcripts
chr1|+|53085918|53086768	chr1	+	53085918	53086768	53085918-53086768	intergenic transcripts
chr1|+|231493380|231494256	chr1	+	231493380	231494256	231493380-231494256	transctripts from downstream sense of annnotated genes
chr1|+|149279532|149280124	chr1	+	149279532	149280124	149279532-149280124	intergenic transcripts
chr1|+|247556470|247557145	chr1	+	247556470	247557145	247556470-247556535|247556578-247557145	intergenic transcripts
chr1|-|168707814|168708141	chr1	-	168707814	168708141	168707814-168708141	intergenic transcripts
chr1|+|183395130|183395461	chr1	+	183395130	183395461	183395130-183395461	intergenic transcripts
chr1|-|241652660|241653135	chr1	-	241652660	241653135	241652660-241653135	intergenic transcripts
chr1|-|184611185|184641296	chr1	-	184611185	184641296	184611185-184611438|184611457-184611617|184611740-184612007|184612074-184612254|184612977-184613128|184613994-184614158|184615573-184615878|184616408-184616705|184620771-184620978|184621456-184621613|184626611-184626788|184627104-184627372|184632360-184633733|184633897-184634053|184634065-184634280|184638266-184638387|184638467-184638544|184640649-184640846|184641095-184641296	intergenic transcripts
chr1|+|228319835|228320345	chr1	+	228319835	228320345	228319835-228320345	intergenic transcripts
chr1|+|41314209|41314618	chr1	+	41314209	41314618	41314209-41314618	intergenic transcripts
chr1|-|215255024|215255347	chr1	-	215255024	215255347	215255024-215255347	antisense transcripts
chr1|-|111484558|111484998	chr1	-	111484558	111484998	111484558-111484998	intergenic transcripts
chr1|-|147114973|147115348	chr1	-	147114973	147115348	147114973-147115348	transctripts from downstream sense of annnotated genes
chr1|+|165634534|165634880	chr1	+	165634534	165634880	165634534-165634880	transctripts from downstream antisense of annnotated genes
chr1|+|161104869|161105198	chr1	+	161104869	161105198	161104869-161105198	transctripts from upstream antisense of annnotated genes
chr1|+|149772700|149773104	chr1	+	149772700	149773104	149772700-149773104	antisense transcripts
chr1|+|45978199|45978758	chr1	+	45978199	45978758	45978199-45978758	transctripts from downstream sense of annnotated genes
chr1|+|193234825|193235253	chr1	+	193234825	193235253	193234825-193235253	intergenic transcripts
chr1|+|100160757|100161064	chr1	+	100160757	100161064	100160757-100161064	transctripts from downstream sense of annnotated genes
chr1|-|234922423|234922818	chr1	-	234922423	234922818	234922423-234922818	intergenic transcripts
chr1|-|12678950|12679454	chr1	-	12678950	12679454	12678950-12679454	transctripts from upstream sense of annnotated genes
chr1|-|39701102|39701486	chr1	-	39701102	39701486	39701102-39701486	antisense transcripts
chr1|+|75269349|75269720	chr1	+	75269349	75269720	75269349-75269720	antisense transcripts
chr1|+|1591290|1591661	chr1	+	1591290	1591661	1591290-1591661	transctripts from downstream antisense of annnotated genes
chr1|+|38276312|38276893	chr1	+	38276312	38276893	38276312-38276893	transctripts from upstream antisense of annnotated genes
chr1|-|150966381|150967311	chr1	-	150966381	150967311	150966381-150967311	transctripts from downstream sense of annnotated genes
chr1|+|219637024|219637407	chr1	+	219637024	219637407	219637024-219637407	antisense transcripts
chr1|-|204548721|204549588	chr1	-	204548721	204549588	204548721-204549588	antisense transcripts
chr1|+|203981885|203982274	chr1	+	203981885	203982274	203981885-203982274	antisense transcripts
chr1|-|185263047|185263461	chr1	-	185263047	185263461	185263047-185263461	transctripts from downstream sense of annnotated genes
chr1|+|203158742|203159082	chr1	+	203158742	203159082	203158742-203159082	transctripts from upstream antisense of annnotated genes
chr1|-|200369642|200370107	chr1	-	200369642	200370107	200369642-200370107	antisense transcripts
chr1|+|9644053|9644473	chr1	+	9644053	9644473	9644053-9644473	transctripts from downstream sense of annnotated genes
chr1|-|245132119|245134260	chr1	-	245132119	245134260	245132119-245133455|245134114-245134260	transctripts from upstream antisense of annnotated genes
chr1|-|145758570|145759050	chr1	-	145758570	145759050	145758570-145759050	antisense transcripts
chr1|-|110264089|110264926	chr1	-	110264089	110264926	110264089-110264926	transctripts from downstream antisense of annnotated genes
chr1|-|169863532|169876919	chr1	-	169863532	169876919	169863532-169863567|169867394-169867585|169869288-169869499|169875989-169876138|169876858-169876919	transctripts from upstream sense of annnotated genes
chr1|+|224948887|224950170	chr1	+	224948887	224950170	224948887-224950170	antisense transcripts
chr1|-|32078788|32079206	chr1	-	32078788	32079206	32078788-32079206	antisense transcripts
chr1|+|77532283|77533137	chr1	+	77532283	77533137	77532283-77533137	transctripts from downstream sense of annnotated genes
chr1|+|118504799|118505127	chr1	+	118504799	118505127	118504799-118505127	transctripts from downstream sense of annnotated genes
chr1|-|52250187|52250564	chr1	-	52250187	52250564	52250187-52250564	antisense transcripts
chr1|+|4847394|4893197	chr1	+	4847394	4893197	4847394-4847932|4849854-4850996|4850998-4852577|4854664-4855184|4855445-4855653|4856524-4856776|4857036-4858558|4860810-4860973|4861150-4861883|4861947-4862509|4865647-4865882|4866147-4866556|4866563-4866756|4867723-4867908|4870032-4870543|4871602-4871750|4875854-4875885|4877127-4877317|4893101-4893197	transctripts from downstream sense of annnotated genes
chr1|-|109176378|109176777	chr1	-	109176378	109176777	109176378-109176777	antisense transcripts
chr1|+|37169504|37169837	chr1	+	37169504	37169837	37169504-37169837	antisense transcripts
chr1|-|114227503|114227969	chr1	-	114227503	114227969	114227503-114227969	transctripts from downstream antisense of annnotated genes
chr1|+|228155369|228158525	chr1	+	228155369	228158525	228155369-228155521|228157107-228157287|228157470-228157832|228158482-228158525	antisense transcripts
chr1|-|231295260|231295641	chr1	-	231295260	231295641	231295260-231295641	transctripts from upstream antisense of annnotated genes
chr1|-|231127676|231128643	chr1	-	231127676	231128643	231127676-231128643	antisense transcripts
chr1|-|165692611|165694237	chr1	-	165692611	165694237	165692611-165694237	transctripts from downstream sense of annnotated genes
chr1|-|35173817|35174164	chr1	-	35173817	35174164	35173817-35174164	antisense transcripts
chr1|+|167677205|167677916	chr1	+	167677205	167677916	167677205-167677916	transctripts from downstream sense of annnotated genes
chr1|-|82891259|82891676	chr1	-	82891259	82891676	82891259-82891676	antisense transcripts
chr1|-|241659319|241659771	chr1	-	241659319	241659771	241659319-241659771	transctripts from downstream sense of annnotated genes
chr1|-|171809238|171809895	chr1	-	171809238	171809895	171809238-171809895	transctripts from upstream antisense of annnotated genes
chr1|+|70601771|70602411	chr1	+	70601771	70602411	70601771-70602411	antisense transcripts
chr1|-|99126539|99127154	chr1	-	99126539	99127154	99126539-99127154	transctripts from upstream antisense of annnotated genes
chr1|-|181402947|181403501	chr1	-	181402947	181403501	181402947-181403501	antisense transcripts
chr1|+|178633177|178633815	chr1	+	178633177	178633815	178633177-178633815	antisense transcripts
chr1|+|150163252|150163710	chr1	+	150163252	150163710	150163252-150163710	antisense transcripts
chr1|+|246845973|246846278	chr1	+	246845973	246846278	246845973-246846278	antisense transcripts
chr1|-|179807305|179807955	chr1	-	179807305	179807955	179807305-179807955	transctripts from downstream sense of annnotated genes
chr1|+|113066634|113068412	chr1	+	113066634	113068412	113066634-113068412	transctripts from downstream sense of annnotated genes
chr1|+|145695490|145696366	chr1	+	145695490	145696366	145695490-145696366	transctripts from downstream antisense of annnotated genes
chr1|-|147715986|147716329	chr1	-	147715986	147716329	147715986-147716329	antisense transcripts
chr1|-|147642357|147644116	chr1	-	147642357	147644116	147642357-147644116	antisense transcripts
chr1|-|1406650|1406998	chr1	-	1406650	1406998	1406650-1406998	transctripts from upstream antisense of annnotated genes
chr1|+|95719474|95719899	chr1	+	95719474	95719899	95719474-95719899	antisense transcripts
chr1|-|147077759|147078111	chr1	-	147077759	147078111	147077759-147078111	antisense transcripts
chr1|+|149812663|149813144	chr1	+	149812663	149813144	149812663-149813144	antisense transcripts
chr1|+|118510157|118510485	chr1	+	118510157	118510485	118510157-118510485	antisense transcripts
chr1|-|14025789|14026548	chr1	-	14025789	14026548	14025789-14026548	transctripts from upstream antisense of annnotated genes
chr1|+|162596863|162597592	chr1	+	162596863	162597592	162596863-162597592	transctripts from upstream sense of annnotated genes
chr1|+|16289854|16290196	chr1	+	16289854	16290196	16289854-16290196	antisense transcripts
chr1|+|193446693|193447023	chr1	+	193446693	193447023	193446693-193447023	antisense transcripts
chr1|+|236931774|236932091	chr1	+	236931774	236932091	236931774-236932091	transctripts from downstream sense of annnotated genes
chr1|-|120913322|120913801	chr1	-	120913322	120913801	120913322-120913801	antisense transcripts
chr1|-|204361808|204362213	chr1	-	204361808	204362213	204361808-204362213	antisense transcripts
chr1|+|213451510|213452824	chr1	+	213451510	213452824	213451510-213452824	transctripts from downstream sense of annnotated genes
chr1|-|48987419|48988462	chr1	-	48987419	48988462	48987419-48988462	antisense transcripts
chr1|-|114229621|114230397	chr1	-	114229621	114230397	114229621-114230397	transctripts from downstream antisense of annnotated genes
chr1|+|180246613|180247457	chr1	+	180246613	180247457	180246613-180247457	transctripts from downstream sense of annnotated genes
chr1|-|114432243|114432911	chr1	-	114432243	114432911	114432243-114432911	transctripts from upstream sense of annnotated genes
chr1|-|228548081|228549939	chr1	-	228548081	228549939	228548081-228548325|228548591-228548700|228549148-228549508|228549871-228549939	antisense transcripts
chr1|+|166138957|166139333	chr1	+	166138957	166139333	166138957-166139333	transctripts from upstream antisense of annnotated genes
chr1|-|118381021|118381481	chr1	-	118381021	118381481	118381021-118381481	antisense transcripts
chr1|+|103646040|103646453	chr1	+	103646040	103646453	103646040-103646453	antisense transcripts
chr1|-|207969117|207969553	chr1	-	207969117	207969553	207969117-207969553	transctripts from downstream antisense of annnotated genes
chr1|-|117560842|117561819	chr1	-	117560842	117561819	117560842-117561056|117561734-117561819	antisense transcripts
chr1|-|235271932|235272412	chr1	-	235271932	235272412	235271932-235272412	transctripts from downstream sense of annnotated genes
chr1|-|33291072|33291376	chr1	-	33291072	33291376	33291072-33291376	antisense transcripts
chr1|+|33596873|33597183	chr1	+	33596873	33597183	33596873-33597183	antisense transcripts
chr1|+|1285776|1290749	chr1	+	1285776	1290749	1285776-1285814|1286776-1290517|1290610-1290749	transctripts from upstream antisense of annnotated genes
chr1|+|229545218|229545556	chr1	+	229545218	229545556	229545218-229545556	antisense transcripts
chr1|-|93303055|93306434	chr1	-	93303055	93306434	93303055-93303593|93303663-93303889|93303892-93304499|93304912-93305423|93306108-93306434	transctripts from downstream sense of annnotated genes
chr1|-|149748433|149748774	chr1	-	149748433	149748774	149748433-149748774	antisense transcripts
chr1|-|663769|665057	chr1	-	663769	665057	663769-663812|664014-664707|664864-665057	antisense transcripts
chr1|-|145761861|145762540	chr1	-	145761861	145762540	145761861-145762540	transctripts from downstream sense of annnotated genes
chr1|-|111971434|111973457	chr1	-	111971434	111973457	111971434-111973457	transctripts from upstream sense of annnotated genes
chr1|+|197087265|197087650	chr1	+	197087265	197087650	197087265-197087650	antisense transcripts
chr1|-|36879910|36880923	chr1	-	36879910	36880923	36879910-36880923	transctripts from downstream sense of annnotated genes
chr1|-|48694838|48695201	chr1	-	48694838	48695201	48694838-48695201	antisense transcripts
chr1|-|156901137|156901651	chr1	-	156901137	156901651	156901137-156901651	transctripts from downstream antisense of annnotated genes
chr1|-|68832187|68832811	chr1	-	68832187	68832811	68832187-68832811	antisense transcripts
chr1|-|241650708|241652010	chr1	-	241650708	241652010	241650708-241652010	antisense transcripts
chr1|-|149853900|149854302	chr1	-	149853900	149854302	149853900-149854302	antisense transcripts
chr1|-|175834781|175835088	chr1	-	175834781	175835088	175834781-175835088	antisense transcripts
chr1|+|42501887|42502186	chr1	+	42501887	42502186	42501887-42502186	transctripts from upstream antisense of annnotated genes
chr1|-|205563147|205563478	chr1	-	205563147	205563478	205563147-205563478	transctripts from downstream sense of annnotated genes
chr1|+|67862813|67863929	chr1	+	67862813	67863929	67862813-67863929	transctripts from downstream sense of annnotated genes
chr1|+|205503413|205503754	chr1	+	205503413	205503754	205503413-205503754	transctripts from downstream sense of annnotated genes
chr1|-|93295196|93295565	chr1	-	93295196	93295565	93295196-93295565	transctripts from upstream antisense of annnotated genes
chr1|+|46883638|46884096	chr1	+	46883638	46884096	46883638-46884096	antisense transcripts
chr1|-|14024567|14025116	chr1	-	14024567	14025116	14024567-14025116	transctripts from upstream antisense of annnotated genes
chr1|+|228323818|228324363	chr1	+	228323818	228324363	228323818-228324363	transctripts from upstream sense of annnotated genes
chr1|-|241646620|241647106	chr1	-	241646620	241647106	241646620-241647106	antisense transcripts
chr1|-|36878553|36879310	chr1	-	36878553	36879310	36878553-36879310	transctripts from downstream sense of annnotated genes
chr1|-|223265231|223266228	chr1	-	223265231	223266228	223265231-223266228	antisense transcripts
chr1|+|40914760|40915392	chr1	+	40914760	40915392	40914760-40915392	transctripts from upstream sense of annnotated genes
chr1|+|113458061|113458473	chr1	+	113458061	113458473	113458061-113458473	antisense transcripts
chr1|+|237165263|237167805	chr1	+	237165263	237167805	237165263-237165393|237167515-237167805	antisense transcripts
chr1|+|149277778|149279173	chr1	+	149277778	149279173	149277778-149279173	antisense transcripts
chr1|-|71864735|71866461	chr1	-	71864735	71866461	71864735-71866461	transctripts from downstream sense of annnotated genes
chr1|+|205522298|205522635	chr1	+	205522298	205522635	205522298-205522635	antisense transcripts
chr1|+|87928649|87929060	chr1	+	87928649	87929060	87928649-87929060	antisense transcripts
chr1|-|190062741|190063154	chr1	-	190062741	190063154	190062741-190063154	transctripts from downstream sense of annnotated genes
chr1|+|146215190|146232864	chr1	+	146215190	146232864	146215190-146215265|146226324-146226464|146232766-146232864	antisense transcripts
chr1|-|248871524|248872008	chr1	-	248871524	248872008	248871524-248872008	antisense transcripts
chr1|-|231131691|231132180	chr1	-	231131691	231132180	231131691-231132180	antisense transcripts
chr1|-|148181133|148181636	chr1	-	148181133	148181636	148181133-148181636	antisense transcripts
chr1|-|40286436|40286744	chr1	-	40286436	40286744	40286436-40286744	antisense transcripts
chr1|+|20525200|20525719	chr1	+	20525200	20525719	20525200-20525719	transctripts from downstream sense of annnotated genes
chr1|+|19588273|19588673	chr1	+	19588273	19588673	19588273-19588673	transctripts from downstream sense of annnotated genes
chr1|-|44405086|44406165	chr1	-	44405086	44406165	44405086-44406165	antisense transcripts
chr1|+|144526140|144526536	chr1	+	144526140	144526536	144526140-144526536	antisense transcripts
chr1|-|117558243|117558641	chr1	-	117558243	117558641	117558243-117558641	antisense transcripts
chr1|-|174972637|174973162	chr1	-	174972637	174973162	174972637-174973162	antisense transcripts
chr1|+|11356842|11357414	chr1	+	11356842	11357414	11356842-11357414	transctripts from downstream sense of annnotated genes
chr1|-|55312301|55312822	chr1	-	55312301	55312822	55312301-55312822	transctripts from downstream sense of annnotated genes
chr1|+|166299971|166300566	chr1	+	166299971	166300566	166299971-166300566	antisense transcripts
chr1|+|110745385|110745820	chr1	+	110745385	110745820	110745385-110745820	transctripts from downstream sense of annnotated genes
chr1|+|147967576|147968426	chr1	+	147967576	147968426	147967576-147968426	antisense transcripts
chr1|-|37565908|37566586	chr1	-	37565908	37566586	37565908-37566586	antisense transcripts
chr1|-|68518517|68519134	chr1	-	68518517	68519134	68518517-68519134	transctripts from upstream sense of annnotated genes
chr1|-|204550599|204551145	chr1	-	204550599	204551145	204550599-204551145	antisense transcripts
chr1|+|35887945|35888363	chr1	+	35887945	35888363	35887945-35888363	transctripts from downstream sense of annnotated genes
chr1|-|100311732|100312054	chr1	-	100311732	100312054	100311732-100312054	transctripts from upstream antisense of annnotated genes
chr1|-|17005781|17006084	chr1	-	17005781	17006084	17005781-17006084	antisense transcripts
chr1|-|173183135|173183701	chr1	-	173183135	173183701	173183135-173183701	antisense transcripts
chr1|-|202097418|202099440	chr1	-	202097418	202099440	202097418-202097577|202097898-202098071|202099426-202099440	transctripts from downstream antisense of annnotated genes
chr1|+|228300124|228300499	chr1	+	228300124	228300499	228300124-228300499	antisense transcripts
chr1|-|101700160|101700484	chr1	-	101700160	101700484	101700160-101700484	antisense transcripts
chr1|-|37564706|37565341	chr1	-	37564706	37565341	37564706-37565341	antisense transcripts
chr1|-|26601361|26601762	chr1	-	26601361	26601762	26601361-26601762	transctripts from downstream antisense of annnotated genes
chr1|+|90521948|90522635	chr1	+	90521948	90522635	90521948-90522635	antisense transcripts
chr1|-|104213307|104213705	chr1	-	104213307	104213705	104213307-104213705	antisense transcripts
chr1|-|44684141|44684502	chr1	-	44684141	44684502	44684141-44684502	transctripts from downstream antisense of annnotated genes
chr1|+|77102324|77102773	chr1	+	77102324	77102773	77102324-77102773	transctripts from downstream sense of annnotated genes
chr1|+|142855768|142856099	chr1	+	142855768	142856099	142855768-142856099	antisense transcripts
chr1|-|201602553|201602898	chr1	-	201602553	201602898	201602553-201602898	antisense transcripts
chr1|-|9787397|9787872	chr1	-	9787397	9787872	9787397-9787872	transctripts from downstream sense of annnotated genes
chr1|+|77551398|77552034	chr1	+	77551398	77552034	77551398-77552034	transctripts from downstream antisense of annnotated genes
chr1|+|184069189|184091154	chr1	+	184069189	184091154	184069189-184069244|184077328-184077804|184078392-184078703|184079364-184079616|184080510-184080759|184083100-184083322|184083749-184083903|184084545-184084838|184085974-184086489|184088525-184088969|184090099-184090384|184090921-184091154	antisense transcripts
chr1|+|38584754|38585531	chr1	+	38584754	38585531	38584754-38585531	antisense transcripts
chr1|+|237168541|237168845	chr1	+	237168541	237168845	237168541-237168845	antisense transcripts
chr1|-|234872089|234881654	chr1	-	234872089	234881654	234872089-234872166|234874146-234874325|234875038-234875236|234875336-234875488|234881487-234881654	antisense transcripts
chr1|+|20523846|20524663	chr1	+	20523846	20524663	20523846-20524663	transctripts from downstream sense of annnotated genes
chr1|+|118505170|118505760	chr1	+	118505170	118505760	118505170-118505760	transctripts from downstream sense of annnotated genes
chr1|-|202819940|202820364	chr1	-	202819940	202820364	202819940-202820364	transctripts from downstream sense of annnotated genes
chr1|-|145201300|145201739	chr1	-	145201300	145201739	145201300-145201739	antisense transcripts
chr1|-|212729384|212730372	chr1	-	212729384	212730372	212729384-212730372	transctripts from downstream antisense of annnotated genes
chr1|+|20006896|20007529	chr1	+	20006896	20007529	20006896-20007529	transctripts from downstream sense of annnotated genes
chr1|-|150020486|150042648	chr1	-	150020486	150042648	150020486-150020527|150021088-150021606|150021804-150021957|150022459-150022904|150026491-150026542|150028040-150028465|150028560-150028810|150028832-150029259|150029337-150029831|150030079-150030254|150030712-150031043|150033444-150033647|150033805-150034128|150034231-150034691|150035484-150035655|150035659-150035833|150037340-150037495|150038454-150039152|150039252-150039777|150042625-150042648	transctripts from upstream antisense of annnotated genes
chr1|-|44682751|44683114	chr1	-	44682751	44683114	44682751-44683114	transctripts from downstream antisense of annnotated genes
chr1|-|204358962|204359261	chr1	-	204358962	204359261	204358962-204359261	antisense transcripts
chr1|+|197520269|197520589	chr1	+	197520269	197520589	197520269-197520589	antisense transcripts
chr1|+|65533983|65534325	chr1	+	65533983	65534325	65533983-65534325	intergenic transcripts
chr1|+|90502682|90503331	chr1	+	90502682	90503331	90502682-90503331	intergenic transcripts
chr1|-|179554540|179554996	chr1	-	179554540	179554996	179554540-179554996	intergenic transcripts
chr1|-|204364711|204365377	chr1	-	204364711	204365377	204364711-204365377	antisense transcripts
[truncated: 40,760 more rows]

## Sheet: 273 novel lncRNA&gene pair
Table 2 NBiPs correlated transcript pairs
Novel transcript id	Chr	Strand	Start	End	Associated gene
chr1|-|230774205|230775150	chr1	-	230774205	230775150	ENSG00000135775
chr1|+|48938167|48938867	chr1	+	48938167	48938867	ENSG00000132122
chr1|-|168193438|168194329	chr1	-	168193438	168194329	ENSG00000213064
chr1|-|154537616|154538277	chr1	-	154537616	154538277	ENSG00000160716
chr1|+|211754778|211755438	chr1	+	211754778	211755438	ENSG00000170385
chr1|-|64239173|64239510	chr1	-	64239173	64239510	ENSG00000185483
chr1|+|228136073|228146055	chr1	+	228136073	228146055	ENSG00000143816
chr1|+|114698432|114698821	chr1	+	114698432	114698821	ENSG00000134207
chr1|+|1285776|1290749	chr1	+	1285776	1290749	ENSG00000107404
chr1|-|145205690|145206307	chr1	-	145205690	145206307	ENSG00000213240
chr1|-|156584539|156592248	chr1	-	156584539	156592248	ENSG00000132702
chr1|-|179850661|179851644	chr1	-	179850661	179851644	ENSG00000143337
chr1|+|1247343|1251478	chr1	+	1247343	1251478	ENSG00000131584
chr1|+|241520694|241573892	chr1	+	241520694	241573892	ENSG00000182901
chr1|+|95007530|95008575	chr1	+	95007530	95008575	ENSG00000117525
chr1|+|211307781|211308257	chr1	+	211307781	211308257	ENSG00000143473
chr1|+|166137170|166137692	chr1	+	166137170	166137692	ENSG00000188859
chr1|-|149753353|149753932	chr1	-	149753353	149753932	ENSG00000150337
chr1|-|174967593|174968098	chr1	-	174967593	174968098	ENSG00000116161
chr1|-|109233797|109234826	chr1	-	109233797	109234826	ENSG00000134186
chr1|-|245132119|245134260	chr1	-	245132119	245134260	ENSG00000203666
chr1|-|201589034|201589567	chr1	-	201589034	201589567	ENSG00000134369
chr1|+|161102463|161103683	chr1	+	161102463	161103683	ENSG00000158796
chr1|-|231294807|231295147	chr1	-	231294807	231295147	ENSG00000119283
chr1|+|154843629|154843969	chr1	+	154843629	154843969	ENSG00000143603
chr1|-|204797061|204797479	chr1	-	204797061	204797479	ENSG00000163531
chr10|-|102819874|102820733	chr10	-	102819874	102820733	ENSG00000107821
chr10|-|83632900|83634284	chr10	-	83632900	83634284	ENSG00000185737
chr10|+|100206384|100213564	chr10	+	100206384	100213564	ENSG00000107521
chr10|-|102672517|102673114	chr10	-	102672517	102673114	ENSG00000119906
chr10|-|122566875|122610228	chr10	-	122566875	122610228	ENSG00000120008
chr10|-|60933127|60933695	chr10	-	60933127	60933695	ENSG00000165443
chr10|+|17496684|17497281	chr10	+	17496684	17497281	ENSG00000148488
chr10|+|95364276|95364800	chr10	+	95364276	95364800	ENSG00000138207
chr10|+|118036300|118040701	chr10	+	118036300	118040701	ENSG00000151892
chr10|-|48339864|48355857	chr10	-	48339864	48355857	ENSG00000165388
chr10|-|128591845|128593688	chr10	-	128591845	128593688	ENSG00000150760
chr11|+|133406341|133406808	chr11	+	133406341	133406808	ENSG00000183715
chr11|-|63952250|63953010	chr11	-	63952250	63953010	ENSG00000168439
chr11|-|69454681|69455000	chr11	-	69454681	69455000	ENSG00000110092
chr11|-|66034257|66035069	chr11	-	66034257	66035069	ENSG00000174903
chr11|-|107878888|107879217	chr11	-	107878888	107879217	ENSG00000166266
chr11|-|94821540|94822617	chr11	-	94821540	94822617	ENSG00000149218
chr11|-|124820397|124823873	chr11	-	124820397	124823873	ENSG00000149548
chr11|-|134129400|134146490	chr11	-	134129400	134146490	ENSG00000166105
chr11|+|6676884|6678790	chr11	+	6676884	6678790	ENSG00000166341
chr11|-|64781118|64781451	chr11	-	64781118	64781451	ENSG00000213465
chr11|-|445777|446090	chr11	-	445777	446090	ENSG00000174915
chr11|-|1409129|1410305	chr11	-	1409129	1410305	ENSG00000174672
chr11|-|24515383|24517560	chr11	-	24515383	24517560	ENSG00000187398
chr11|-|63605888|63606308	chr11	-	63605888	63606308	ENSG00000072518
chr11|+|62415139|62415747	chr11	+	62415139	62415747	ENSG00000089597
chr12|-|46118029|46121446	chr12	-	46118029	46121446	ENSG00000189079
chr12|+|90103536|90105824	chr12	+	90103536	90105824	ENSG00000070961
chr12|-|5537980|5538696	chr12	-	5537980	5538696	ENSG00000185652
chr12|-|106750766|106751456	chr12	-	106750766	106751456	ENSG00000013503
chr12|-|9065559|9065918	chr12	-	9065559	9065918	ENSG00000111752
chr12|-|8184582|8185163	chr12	-	8184582	8185163	ENSG00000065970
chr13|-|98718617|98796064	chr13	-	98718617	98796064	ENSG00000152767
chr13|-|114460970|114461547	chr13	-	114460970	114461547	ENSG00000184497
chr13|-|35514893|35515245	chr13	-	35514893	35515245	ENSG00000172915
chr13|-|49547175|49547655	chr13	-	49547175	49547655	ENSG00000102531
chr13|-|21274477|21275207	chr13	-	21274477	21275207	ENSG00000172458
chr13|+|67804927|67806050	chr13	+	67804927	67806050	ENSG00000184226
chr13|+|31736604|31737161	chr13	+	31736604	31737161	ENSG00000120694
chr13|+|28024614|28025002	chr13	+	28024614	28025002	ENSG00000122033
chr13|-|103247443|103247772	chr13	-	103247443	103247772	ENSG00000134900
chr13|+|72441225|72442125	chr13	+	72441225	72442125	ENSG00000165659
chr13|-|21138571|21139071	chr13	-	21138571	21139071	ENSG00000032742
chr13|+|101328707|101329131	chr13	+	101328707	101329131	ENSG00000125247
chr13|+|108521025|108523272	chr13	+	108521025	108523272	ENSG00000204442
chr13|+|62003021|62003393	chr13	+	62003021	62003393	ENSG00000197991
chr14|-|89286370|89286774	chr14	-	89286370	89286774	ENSG00000165533
chr14|+|68142189|68142528	chr14	+	68142189	68142528	ENSG00000100568
chr14|-|102226455|102226770	chr14	-	102226455	102226770	ENSG00000078304
chr14|+|24045570|24095859	chr14	+	24045570	24095859	ENSG00000092051
chr14|+|59932422|59932863	chr14	+	59932422	59932863	ENSG00000181619
chr14|+|51413173|51413735	chr14	+	51413173	51413735	ENSG00000100504
chr15|+|40077167|40077837	chr15	+	40077167	40077837	ENSG00000150667
chr15|-|41128263|41136591	chr15	-	41128263	41136591	ENSG00000166145
chr15|-|99189017|99189358	chr15	-	99189017	99189358	ENSG00000140443
chr15|+|83316853|83319609	chr15	+	83316853	83319609	ENSG00000214575
chr15|+|73663930|73664589	chr15	+	73663930	73664589	ENSG00000138622
chr15|-|67834469|67834811	chr15	-	67834469	67834811	ENSG00000137764
chr15|-|75284935|75285282	chr15	-	75284935	75285282	ENSG00000198794
chr15|+|37393114|37393506	chr15	+	37393114	37393506	ENSG00000134138
chr15|+|55880881|55882087	chr15	+	55880881	55882087	ENSG00000171016
chr15|+|52821554|52822293	chr15	+	52821554	52822293	ENSG00000197535
chr15|+|65582648|65582996	chr15	+	65582648	65582996	ENSG00000138617
chr15|+|45670958|45671900	chr15	+	45670958	45671900	ENSG00000171766
chr15|-|101435649|101459349	chr15	-	101435649	101459349	ENSG00000154237
chr15|+|41806377|41806810	chr15	+	41806377	41806810	ENSG00000062524
chr15|+|101838425|101838899	chr15	+	101838425	101838899	ENSG00000131876
chr15|-|75073838|75074268	chr15	-	75073838	75074268	ENSG00000103653
chr15|-|80637195|80696404	chr15	-	80637195	80696404	ENSG00000172379
chr15|-|92934761|92935305	chr15	-	92934761	92935305	ENSG00000140557
chr15|-|38543246|38543724	chr15	-	38543246	38543724	ENSG00000166068
chr16|-|84400528|84400853	chr16	-	84400528	84400853	ENSG00000064270
chr16|+|11036442|11036773	chr16	+	11036442	11036773	ENSG00000182108
chr16|+|79638280|79638632	chr16	+	79638280	79638632	ENSG00000178573
chr16|+|67449896|67459683	chr16	+	67449896	67459683	ENSG00000159714
chr16|+|62070547|62145909	chr16	+	62070547	62145909	ENSG00000150394
chr16|+|29941254|29941584	chr16	+	29941254	29941584	ENSG00000174943
chr16|-|87634948|87635364	chr16	-	87634948	87635364	ENSG00000154118
chr16|+|4666523|4666940	chr16	+	4666523	4666940	ENSG00000153443
chr16|-|25700494|25702450	chr16	-	25700494	25702450	ENSG00000182601
chr16|-|1025765|1029391	chr16	-	1025765	1029391	ENSG00000005513
chr16|+|31519856|31520770	chr16	+	31519856	31520770	ENSG00000140688
chr16|-|70363342|70380258	chr16	-	70363342	70380258	ENSG00000168872
chr16|-|15067532|15068284	chr16	-	15067532	15068284	ENSG00000179889
chr17|-|81035950|81036333	chr17	-	81035950	81036333	ENSG00000176845
chr17|+|3797428|3798069	chr17	+	3797428	3798069	ENSG00000004660
chr17|+|74237030|74237474	chr17	+	74237030	74237474	ENSG00000141576
chr17|-|48618615|48618933	chr17	-	48618615	48618933	ENSG00000006282
chr17|+|40729715|40730281	chr17	+	40729715	40730281	ENSG00000131470
chr17|+|1093934|1094360	chr17	+	1093934	1094360	ENSG00000159842
chr17|-|65370384|65370787	chr17	-	65370384	65370787	ENSG00000154217
chr17|-|76226608|76227052	chr17	-	76226608	76227052	ENSG00000204278
chr17|+|79906806|79918438	chr17	+	79906806	79918438	ENSG00000185105
chr17|+|63054217|63054792	chr17	+	63054217	63054792	ENSG00000120063
chr17|-|55149395|55162347	chr17	-	55149395	55162347	ENSG00000121057
chr17|-|19911429|19912102	chr17	-	19911429	19912102	ENSG00000128487
chr17|-|7761932|7786575	chr17	-	7761932	7786575	ENSG00000170004
chr17|+|55928336|55928726	chr17	+	55928336	55928726	ENSG00000181610
chr17|+|4167353|4171685	chr17	+	4167353	4171685	ENSG00000185722
chr17|-|68160609|68161891	chr17	-	68160609	68161891	ENSG00000123700
chr17|+|7307974|7308780	chr17	+	7307974	7308780	ENSG00000187838
chr17|-|7341177|7341542	chr17	-	7341177	7341542	ENSG00000161958
chr18|-|67066901|67067883	chr18	-	67066901	67067883	ENSG00000206052
chr18|+|61034582|61048862	chr18	+	61034582	61048862	ENSG00000119537
chr18|+|12884486|12886186	chr18	+	12884486	12886186	ENSG00000175354
chr18|+|44336897|44380901	chr18	+	44336897	44380901	ENSG00000101638
chr18|+|57367743|57368848	chr18	+	57367743	57368848	ENSG00000183287
chr18|+|70533884|70548632	chr18	+	70533884	70548632	ENSG00000166342
chr18|-|903201|905249	chr18	-	903201	905249	ENSG00000141433
chr18|+|31803699|31804477	chr18	+	31803699	31804477	ENSG00000101746
chr18|+|25760128|25760550	chr18	+	25760128	25760550	ENSG00000170558
chr19|+|38308081|38310886	chr19	+	38308081	38310886	ENSG00000189144
chr19|-|40696468|40697223	chr19	-	40696468	40697223	ENSG00000130758
chr19|+|10048319|10048709	chr19	+	10048319	10048709	ENSG00000105088
chr19|+|48825640|48826406	chr19	+	48825640	48826406	ENSG00000105479
chr19|+|52531423|52533072	chr19	+	52531423	52533072	ENSG00000142556
chr19|-|57945925|57946512	chr19	-	57945925	57946512	ENSG00000186230
chr19|-|39574034|39574410	chr19	-	39574034	39574410	ENSG00000183760
chr2|+|97760919|97765989	chr2	+	97760919	97765989	ENSG00000144199
chr2|-|113340354|113341954	chr2	-	113340354	113341954	ENSG00000125611
chr2|-|239756081|239756398	chr2	-	239756081	239756398	ENSG00000233608
chr2|+|222438365|222441673	chr2	+	222438365	222441673	ENSG00000116106
chr2|-|238965535|238965845	chr2	-	238965535	238965845	ENSG00000132330
chr2|+|135475237|135480183	chr2	+	135475237	135480183	ENSG00000152128
chr2|-|27802196|27803236	chr2	-	27802196	27803236	ENSG00000243943
chr2|-|198317074|198317529	chr2	-	198317074	198317529	ENSG00000115520
chr2|+|32265001|32265973	chr2	+	32265001	32265973	ENSG00000162961
chr2|-|114619115|114648581	chr2	-	114619115	114648581	ENSG00000115091
chr2|-|131112618|131113068	chr2	-	131112618	131113068	ENSG00000072135
chr2|-|203236664|203241695	chr2	-	203236664	203241695	ENSG00000204217
chr2|-|73140273|73140621	chr2	-	73140273	73140621	ENSG00000135638
chr2|+|214017005|214018474	chr2	+	214017005	214018474	ENSG00000030419
chr2|-|95689794|95690401	chr2	-	95689794	95690401	ENSG00000172005
chr20|+|49577827|49578619	chr20	+	49577827	49578619	ENSG00000000419
chr20|+|44600603|44601153	chr20	+	44600603	44601153	ENSG00000198026
chr20|-|62496164|62496518	chr20	-	62496164	62496518	ENSG00000101150
chr20|-|19191214|19191541	chr20	-	19191214	19191541	ENSG00000185052
chr20|-|36527778|36528631	chr20	-	36527778	36528631	ENSG00000132821
chr20|+|4230243|4230621	chr20	+	4230243	4230621	ENSG00000171873
chr20|-|11869793|11870921	chr20	-	11869793	11870921	ENSG00000132640
chr21|-|44071640|44072047	chr21	-	44071640	44072047	ENSG00000160191
chr21|+|31313373|31313808	chr21	+	31313373	31313808	ENSG00000171189
chr21|-|46824025|46824344	chr21	-	46824025	46824344	ENSG00000182871
chr21|+|18985463|18986283	chr21	+	18985463	18986283	ENSG00000154640
chr22|-|48870037|48884912	chr22	-	48870037	48884912	ENSG00000219438
chr3|+|128902989|128915103	chr3	+	128902989	128915103	ENSG00000169714
chr3|+|42308657|42309567	chr3	+	42308657	42309567	ENSG00000187094
chr3|+|97692441|97693913	chr3	+	97692441	97693913	ENSG00000170854
chr3|+|58419685|58420297	chr3	+	58419685	58420297	ENSG00000168291
chr3|-|14443311|14443833	chr3	-	14443311	14443833	ENSG00000131389
chr3|+|164918552|164918864	chr3	+	164918552	164918864	ENSG00000121871
chr3|-|126421737|126422925	chr3	-	126421737	126422925	ENSG00000159685
chr3|+|105590374|105590724	chr3	+	105590374	105590724	ENSG00000114423
chr3|+|138048740|138049246	chr3	+	138048740	138049246	ENSG00000181322
chr3|-|112926660|112927582	chr3	-	112926660	112927582	ENSG00000144857
chr3|+|81813391|81813772	chr3	+	81813391	81813772	ENSG00000114480
chr3|-|9974190|9975217	chr3	-	9974190	9975217	ENSG00000163703
chr3|+|42747567|42747942	chr3	+	42747567	42747942	ENSG00000010282
chr3|-|96531383|96532941	chr3	-	96531383	96532941	ENSG00000080224
chr3|+|129327912|129328919	chr3	+	129327912	129328919	ENSG00000004399
chr3|+|45838237|45846349	chr3	+	45838237	45846349	ENSG00000163817
chr3|+|128400216|128400891	chr3	+	128400216	128400891	ENSG00000163902
chr3|-|38079477|38079898	chr3	-	38079477	38079898	ENSG00000008226
chr3|-|179369003|179369533	chr3	-	179369003	179369533	ENSG00000058056
chr4|+|83295480|83313610	chr4	+	83295480	83313610	ENSG00000138668
chr4|-|1337566|1338080	chr4	-	1337566	1338080	ENSG00000163945
chr4|+|185396309|185396890	chr4	+	185396309	185396890	ENSG00000168310
chr4|+|77070476|77070881	chr4	+	77070476	77070881	ENSG00000138750
chr4|+|8161172|8161847	chr4	+	8161172	8161847	ENSG00000163995
chr4|+|178364035|178364440	chr4	+	178364035	178364440	ENSG00000038002
chr4|-|172730923|172731655	chr4	-	172730923	172731655	ENSG00000174473
chr4|+|56416053|56416458	chr4	+	56416053	56416458	ENSG00000134852
chr4|+|102270180|102270508	chr4	+	102270180	102270508	ENSG00000138814
chr4|-|20250839|20251855	chr4	-	20250839	20251855	ENSG00000145147
chr4|-|15778903|15779330	chr4	-	15778903	15779330	ENSG00000004468
chr4|+|121844276|121848659	chr4	+	121844276	121848659	ENSG00000138738
chr4|-|37216039|37248933	chr4	-	37216039	37248933	ENSG00000174145
chr4|+|122619993|122620992	chr4	+	122619993	122620992	ENSG00000164111
chr4|-|144431635|144432291	chr4	-	144431635	144432291	ENSG00000153147
chr5|+|111756054|111756675	chr5	+	111756054	111756675	ENSG00000129595
chr5|-|142148551|142149333	chr5	-	142148551	142149333	ENSG00000145819
chr5|-|167714510|167714945	chr5	-	167714510	167714945	ENSG00000113645
chr5|+|80690173|80691515	chr5	+	80690173	80691515	ENSG00000172497
chr5|+|1345807|1348027	chr5	+	1345807	1348027	ENSG00000049656
chr5|+|126368914|126369380	chr5	+	126368914	126369380	ENSG00000173926
chr5|+|79553054|79553976	chr5	+	79553054	79553976	ENSG00000164300
chr5|-|71402320|71402895	chr5	-	71402320	71402895	ENSG00000131711
chr6|+|89827816|89850714	chr6	+	89827816	89850714	ENSG00000154548
chr6|+|53214125|53214582	chr6	+	53214125	53214582	ENSG00000012660
chr6|+|110741085|110742031	chr6	+	110741085	110742031	ENSG00000203797
chr6|-|86157307|86157680	chr6	-	86157307	86157680	ENSG00000135318
chr6|-|118227255|118228290	chr6	-	118227255	118228290	ENSG00000196376
chr6|-|159587637|159587944	chr6	-	159587637	159587944	ENSG00000164694
chr6|+|112194866|112198188	chr6	+	112194866	112198188	ENSG00000010810
chr6|+|153327551|153327863	chr6	+	153327551	153327863	ENSG00000112031
chr6|-|143379249|143381919	chr6	-	143379249	143381919	ENSG00000146416
chr6|+|3456244|3469503	chr6	+	3456244	3469503	ENSG00000137266
chr6|-|137139707|137140093	chr6	-	137139707	137140093	ENSG00000112357
chr6|+|88877925|88878246	chr6	+	88877925	88878246	ENSG00000118432
chr6|+|48037894|48038399	chr6	+	48037894	48038399	ENSG00000244694
chr6|-|4017474|4017805	chr6	-	4017474	4017805	ENSG00000112739
chr6|+|119674539|119674856	chr6	+	119674539	119674856	ENSG00000111885
chr6|-|163833808|163834917	chr6	-	163833808	163834917	ENSG00000112531
chr6|-|1385448|1389391	chr6	-	1385448	1389391	ENSG00000137273
chr6|+|34664711|34665247	chr6	+	34664711	34665247	ENSG00000196821
chr6|-|168222744|168224408	chr6	-	168222744	168224408	ENSG00000130396
chr7|-|7590786|7605608	chr7	-	7590786	7605608	ENSG00000164654
chr7|-|97735010|97735822	chr7	-	97735010	97735822	ENSG00000164715
chr7|-|119911938|119912365	chr7	-	119911938	119912365	ENSG00000184408
chr7|+|82074312|82074641	chr7	+	82074312	82074641	ENSG00000153956
chr7|-|107380281|107382207	chr7	-	107380281	107382207	ENSG00000105879
chr7|+|103848591|103848893	chr7	+	103848591	103848893	ENSG00000164815
chr7|-|45613148|45613524	chr7	-	45613148	45613524	ENSG00000164742
chr7|+|144535668|144536014	chr7	+	144535668	144536014	ENSG00000196511
chr7|-|156741458|156741781	chr7	-	156741458	156741781	ENSG00000146909
chr7|-|77165804|77166229	chr7	-	77165804	77166229	ENSG00000127947
chr7|-|157124158|157124460	chr7	-	157124158	157124460	ENSG00000105993
chr7|-|48122689|48125122	chr7	-	48122689	48125122	ENSG00000183696
chr7|-|39661491|39662384	chr7	-	39661491	39662384	ENSG00000006451
chr8|-|38757484|38757881	chr8	-	38757484	38757881	ENSG00000169499
chr8|+|63951644|63952756	chr8	+	63951644	63952756	ENSG00000137563
chr8|-|9412668|9413219	chr8	-	9412668	9413219	ENSG00000173273
chr8|+|145552844|145553295	chr8	+	145552844	145553295	ENSG00000185000
chr8|-|17012997|17013566	chr8	-	17012997	17013566	ENSG00000104219
chr8|-|1919292|1920567	chr8	-	1919292	1920567	ENSG00000176595
chr8|+|145642030|145642394	chr8	+	145642030	145642394	ENSG00000147804
chr8|+|140714888|140719370	chr8	+	140714888	140719370	ENSG00000169427
chr8|+|93116097|93116727	chr8	+	93116097	93116727	ENSG00000079102
chr8|+|132051236|132101855	chr8	+	132051236	132101855	ENSG00000155897
chr8|+|125741111|125741416	chr8	+	125741111	125741416	ENSG00000170873
chr8|+|134584504|134586294	chr8	+	134584504	134586294	ENSG00000008513
chr8|-|63126234|63162185	chr8	-	63126234	63162185	ENSG00000185942
chr8|-|25039849|25040345	chr8	-	25039849	25040345	ENSG00000147459
chr9|+|19789096|19894980	chr9	+	19789096	19894980	ENSG00000155886
chr9|+|136860399|136860709	chr9	+	136860399	136860709	ENSG00000160293
chr9|-|91603287|91603680	chr9	-	91603287	91603680	ENSG00000186354
chr9|-|78504175|78504524	chr9	-	78504175	78504524	ENSG00000099139
chr9|-|109622260|109622765	chr9	-	109622260	109622765	ENSG00000148143
chr9|-|131132734|131133215	chr9	-	131132734	131133215	ENSG00000167118
chr9|+|34049518|34049913	chr9	+	34049518	34049913	ENSG00000137073
chr9|-|138592358|138593874	chr9	-	138592358	138593874	ENSG00000107147
chr9|-|138363490|138372583	chr9	-	138363490	138372583	ENSG00000196422
chr9|+|101474085|101474391	chr9	+	101474085	101474391	ENSG00000136928
chrX|-|129304946|129305288	chrX	-	129304946	129305288	ENSG00000134594
chrX|-|91028224|91034193	chrX	-	91028224	91034193	ENSG00000102290
chrX|-|84397633|84498875	chrX	-	84397633	84498875	ENSG00000147180
chrY|-|2802364|2802820	chrY	-	2802364	2802820	ENSG00000067646

## Sheet: Novel bidirectional promoters
Table 3 Novel Bidirectional promoter information
Novel transcript id	Exon region (Novel transcript)	Nearby gene	Novel bidirectional promoter region (2k)
chr1|-|232938634|232939089	232938634-232939089	ENSG00000212916	chr1|232938644|232940643
chr1|+|48938167|48938867	48938167-48938867	ENSG00000132122	chr1|48937845|48939844
chr1|-|64239173|64239510	64239173-64239510	ENSG00000185483	chr1|64237694|64239693
chr1|+|150602744|150603169	150602744-150603169	ENSG00000143420	chr1|150602088|150604087
chr1|+|161102463|161103683	161102463-161103683	ENSG00000158796	chr1|161102478|161104477
chr1|-|32673291|32673936	32673291-32673936	ENSG00000222046	chr1|32672696|32674695
chr1|+|114697723|114698038	114697723-114698038	ENSG00000134207	chr1|114696541|114698540
chr1|+|94313463|94314644	94313463-94314644	ENSG00000137936	chr1|94312706|94314705
chr1|-|90285733|90286400	90285733-90286400	ENSG00000171492	chr1|90284574|90286573
chr1|-|32478622|32478934	32478622-32478934	ENSG00000121774	chr1|32477431|32479430
chr1|-|87168069|87168586	87168069-87168586	ENSG00000097033	chr1|87168260|87170259
chr1|+|143746584|143747275	143746584-143747275	ENSG00000223804	chr1|143745417|143747416
chr1|+|186651186|186652281	186651186-186652281	ENSG00000073756	chr1|186649555|186651554
chr1|+|25559072|25560149	25559072-25559899|25560068-25560149	ENSG00000117614	chr1|25558993|25560992
chr1|-|180123404|180123729	180123404-180123729	ENSG00000116260	chr1|180121970|180123969
chr1|-|110197380|110197826	110197380-110197826	ENSG00000168765	chr1|110196704|110198703
chr1|-|47797835|47798839	47797835-47798839	ENSG00000162368	chr1|47797470|47799469
chr1|+|180925668|180926031	180925668-180926031	ENSG00000232586	chr1|180924023|180926022
chr1|-|44455141|44455895	44455141-44455895	ENSG00000159214	chr1|44455032|44457031
chr1|-|154537616|154538277	154537616-154538277	ENSG00000160716	chr1|154538258|154540257
chr1|-|17221564|17222100	17221564-17222100	ENSG00000058453	chr1|17220233|17222232
chr1|+|27288535|27288913	27288535-27288913	ENSG00000175707	chr1|27286897|27288896
chr1|+|25560545|25560874	25560545-25560874	ENSG00000117614	chr1|25558993|25560992
chr1|-|237204630|237205230	237204630-237205230	ENSG00000198626	chr1|237203506|237205505
chr1|-|220919750|220920109	220919750-220920109	ENSG00000117791	chr1|220919568|220921567
chr1|+|249121616|249122156	249121616-249122156	ENSG00000175137	chr1|249120832|249122831
chr1|+|15930218|15930530	15930218-15930530	ENSG00000237301	chr1|15930121|15932120
chr1|-|207277502|207277831	207277502-207277831	ENSG00000123838	chr1|207275608|207277607
chr1|+|89459207|89459686	89459207-89459686	ENSG00000213516	chr1|89458643|89460642
chr1|+|208417903|208419276	208417903-208419276	ENSG00000076356	chr1|208417665|208419664
chr1|-|22378335|22378640	22378335-22378640	ENSG00000070831	chr1|22377121|22379120
chr1|-|161719159|161719816	161719159-161719816	ENSG00000081721	chr1|161717549|161719548
chr1|-|174968131|174968496	174968131-174968496	ENSG00000116161	chr1|174966301|174968300
chr1|-|204797061|204797479	204797061-204797479	ENSG00000163531	chr1|204795780|204797779
chr1|+|95007530|95008575	95007530-95008575	ENSG00000117525	chr1|95007356|95009355
chr1|+|153896197|153901200	153896197-153896537|153898717-153898882|153901111-153901200	ENSG00000143614	chr1|153895451|153897450
chr1|-|193090538|193090849	193090538-193090849	ENSG00000134371	chr1|193089148|193091147
chr1|+|231004886|231010441	231004886-231005105|231010288-231010441	ENSG00000119280	chr1|231005335|231007334
chr1|-|207668262|207669157	207668262-207668290|207668831-207669157	ENSG00000203710	chr1|207667493|207669492
chr1|+|186429663|186430511	186429663-186430511	ENSG00000116703	chr1|186430254|186432253
chr1|-|40996733|40997226	40996733-40997027|40997160-40997226	ENSG00000117010	chr1|40995234|40997233
chr1|-|118403392|118404238	118403392-118404238	ENSG00000246170	chr1|118404112|118406111
chr1|-|59756281|59762255	59756281-59757040|59758362-59758550|59758979-59759062|59760489-59761436|59761542-59761884|59761961-59762255	ENSG00000172456	chr1|59760468|59762467
chr1|+|247335649|247337755	247335649-247335815|247335905-247336104|247336497-247336713|247336726-247337086|247337150-247337755	ENSG00000196418	chr1|247335310|247337309
chr1|-|228268904|228269270	228268904-228269270	ENSG00000143761	chr1|228268362|228270361
chr1|+|115055419|115055798	115055419-115055798	ENSG00000197323	chr1|115053781|115055780
chr1|-|179850661|179851644	179850661-179851644	ENSG00000143337	chr1|179849178|179851177
chr1|-|36620165|36620502	36620165-36620502	ENSG00000116871	chr1|36619181|36621180
chr1|-|65208976|65209299	65208976-65209299	ENSG00000162437	chr1|65208779|65210778
chr1|-|205527392|205538460	205527392-205527429|205527579-205527678|205532212-205532421|205533176-205533327|205533594-205533921|205535468-205535620|205538257-205538460	ENSG00000174514	chr1|205536014|205538013
chr1|-|100314102|100314488	100314102-100314488	ENSG00000162688	chr1|100313641|100315640
chr1|+|235324662|235324982	235324662-235324982	ENSG00000188739	chr1|235324772|235326771
chr1|-|17221029|17221427	17221029-17221427	ENSG00000058453	chr1|17220233|17222232
chr1|-|117907872|117909387	117907872-117909387	ENSG00000198162	chr1|117908072|117910071
chr1|+|1343594|1344145	1343594-1344145	ENSG00000242485	chr1|1342693|1344692
chr1|-|244079195|244079986	244079195-244079986	ENSG00000226828	chr1|244078705|244080704
chr1|-|23344702|23345258	23344702-23345258	ENSG00000004487	chr1|23343942|23345941
chr1|-|168193438|168194329	168193438-168194329	ENSG00000213064	chr1|168193177|168195176
chr1|+|171711976|171712432	171711976-171712432	ENSG00000117533	chr1|171711387|171713386
chr1|+|235669495|235669925	235669495-235669925	ENSG00000162885	chr1|235667781|235669780
chr1|+|180472236|180472890	180472236-180472890	ENSG00000135847	chr1|180472089|180474088
chr1|+|186431610|186432045	186431610-186432045	ENSG00000116703	chr1|186430254|186432253
chr1|+|154843629|154843969	154843629-154843969	ENSG00000143603	chr1|154842756|154844755
chr1|+|9885022|9885385	9885022-9885385	ENSG00000171603	chr1|9884584|9886583
chr1|+|225841440|225842142	225841440-225842142	ENSG00000154380	chr1|225840844|225842843
chr1|+|226497430|226497804	226497430-226497804	ENSG00000183814	chr1|226497570|226499569
chr1|+|231560793|231561155	231560793-231561155	ENSG00000135766	chr1|231560790|231562789
chr1|+|211308490|211308864	211308490-211308864	ENSG00000143473	chr1|211307457|211309456
chr1|+|249120949|249121346	249120949-249121346	ENSG00000175137	chr1|249120832|249122831
chr1|-|87168837|87170156	87168837-87170156	ENSG00000097033	chr1|87168260|87170259
chr1|+|180923691|180924105	180923691-180924105	ENSG00000232586	chr1|180924023|180926022
chr1|-|41444533|41444895	41444533-41444895	ENSG00000171793	chr1|41443008|41445007
chr1|+|120612512|120619227	120612512-120613862|120614577-120614830|120618411-120618586|120618875-120619227	ENSG00000134250	chr1|120612240|120614239
chr1|-|211555347|211555675	211555347-211555675	ENSG00000153363	chr1|211554146|211556145
chr1|-|32674187|32675119	32674187-32675119	ENSG00000222046	chr1|32672696|32674695
chr1|+|205782803|205783562	205782803-205783562	ENSG00000133065	chr1|205782876|205784875
chr1|+|180924120|180924489	180924120-180924489	ENSG00000232586	chr1|180924023|180926022
chr1|+|159825792|159831391	159825792-159825914|159827986-159828366|159828811-159828967|159829195-159829413|159829890-159830231|159830436-159831391	ENSG00000188004	chr1|159825137|159827136
chr1|+|152087209|152087624	152087209-152087624	ENSG00000159450	chr1|152086556|152088555
chr1|-|160050157|160050467	160050157-160050467	ENSG00000162728	chr1|160049361|160051360
chr1|+|154532218|154532571	154532218-154532571	ENSG00000160714	chr1|154531504|154533503
chr1|-|220919377|220919749	220919377-220919749	ENSG00000117791	chr1|220919568|220921567
chr1|-|109233797|109234826	109233797-109234826	ENSG00000134186	chr1|109232946|109234945
chr1|-|100502215|100503507	100502215-100503507	ENSG00000156875	chr1|100501654|100503653
chr1|-|77331702|77332218	77331702-77332218	ENSG00000117069	chr1|77331127|77333126
chr1|-|91964033|91964673	91964033-91964673	ENSG00000097046	chr1|91964405|91966404
chr1|-|28560948|28563320	28560948-28561003|28562535-28562712|28562842-28562921|28563159-28563320	ENSG00000130770	chr1|28560621|28562620
chr1|+|78149626|78149927	78149626-78149927	ENSG00000036549	chr1|78149104|78151103
chr1|-|46047572|46048302	46047572-46048302	ENSG00000132780	chr1|46047519|46049518
chr1|+|186430956|186431363	186430956-186431363	ENSG00000116703	chr1|186430254|186432253
chr1|+|159834080|159835132	159834080-159835132	ENSG00000243284	chr1|159832447|159834446
chr1|-|150564144|150564538	150564144-150564538	ENSG00000248003	chr1|150563060|150565059
chr1|+|1511446|1511981	1511446-1511981	ENSG00000160075	chr1|1510249|1512248
chr1|+|244014350|244015851	244014350-244015851	ENSG00000117020	chr1|244014381|244016380
chr1|+|151827600|151827926	151827600-151827926	ENSG00000196407	chr1|151826173|151828172
chr1|-|64935002|64935320	64935002-64935320	ENSG00000158966	chr1|64934429|64936428
chr1|+|169457144|169458247	169457144-169458247	ENSG00000117479	chr1|169455241|169457240
chr1|+|236229168|236229742	236229168-236229742	ENSG00000116962	chr1|236228462|236230461
chr1|+|89664410|89671515	89664410-89664741|89665044-89665199|89671467-89671515	ENSG00000162654	chr1|89664615|89666614
chr1|+|151827146|151827568	151827146-151827568	ENSG00000196407	chr1|151826173|151828172
chr1|-|32665734|32666240	32665734-32666240	ENSG00000160050	chr1|32663988|32665987
chr1|-|118404290|118404781	118404290-118404781	ENSG00000246170	chr1|118404112|118406111
chr1|-|28653498|28653842	28653498-28653842	ENSG00000130772	chr1|28653514|28655513
chr1|-|27021075|27021393	27021075-27021393	ENSG00000117713	chr1|27020525|27022524
chr1|-|230775671|230776345	230775671-230776345	ENSG00000135775	chr1|230776236|230778235
chr1|+|37500543|37501192	37500543-37501192	ENSG00000163873	chr1|37499730|37501729
chr1|-|245132119|245134260	245132119-245133455|245134114-245134260	ENSG00000203666	chr1|245131008|245133007
chr1|-|171809238|171809895	171809238-171809895	ENSG00000197959	chr1|171808622|171810621
chr1|-|99126539|99127154	99126539-99127154	ENSG00000162627	chr1|99125237|99127236
chr1|-|1406650|1406998	1406650-1406998	ENSG00000160072	chr1|1405144|1407143
chr1|-|14025789|14026548	14025789-14026548	ENSG00000116731	chr1|14024694|14026693
chr1|+|1285776|1290749	1285776-1285814|1286776-1290517|1290610-1290749	ENSG00000107404	chr1|1284760|1286759
chr1|+|42501887|42502186	42501887-42502186	ENSG00000127124	chr1|42501596|42503595
chr1|-|14024567|14025116	14024567-14025116	ENSG00000116731	chr1|14024694|14026693
chr1|-|14923589|14923983	14923589-14923983	ENSG00000189337	chr1|14923201|14925200
chr1|-|109288042|109288444	109288042-109288444	ENSG00000116266	chr1|109287297|109289296
chr1|-|94883308|94883686	94883308-94883686	ENSG00000117528	chr1|94881934|94883933
chr1|-|1550401|1550852	1550401-1550852	ENSG00000197530	chr1|1548796|1550795
chr1|-|40721992|40723655	40721992-40723655	ENSG00000084073	chr1|40721780|40723779
chr1|-|230776877|230777327	230776877-230777327	ENSG00000135775	chr1|230776236|230778235
chr1|+|185287246|185287612	185287246-185287612	ENSG00000116679	chr1|185286461|185288460
chr1|+|159832617|159833886	159832617-159833886	ENSG00000243284	chr1|159832447|159834446
chr1|+|146644244|146644622	146644244-146644622	ENSG00000131791	chr1|146644129|146646128
chr1|-|184354968|184355611	184354968-184355611	ENSG00000116667	chr1|184354193|184356192
chr1|+|110155405|110155943	110155405-110155943	ENSG00000134183	chr1|110155679|110157678
chr1|+|166137170|166137692	166137170-166137692	ENSG00000188859	chr1|166136206|166138205
chr1|-|32664561|32665714	32664561-32665714	ENSG00000160050	chr1|32663988|32665987
chr1|+|21673737|21674152	21673737-21674152	ENSG00000117298	chr1|21671997|21673996
chr1|+|9263244|9263617	9263244-9263617	ENSG00000228526	chr1|9262678|9264677
chr1|-|121260202|121261121	121260202-121261121	ENSG00000231752	chr1|121259144|121261143
chr1|-|118405564|118407228	118405564-118407228	ENSG00000246170	chr1|118404112|118406111
chr1|-|166807022|166807362	166807022-166807362	ENSG00000143157	chr1|166806682|166808681
chr1|+|17339808|17340265	17339808-17340265	ENSG00000159363	chr1|17338423|17340422
chr1|-|174967593|174968098	174967593-174968098	ENSG00000116161	chr1|174966301|174968300
chr1|-|249131138|249131461	249131138-249131461	ENSG00000171161	chr1|249130410|249132409
chr1|+|110156018|110156898	110156018-110156898	ENSG00000134183	chr1|110155679|110157678
chr1|-|149753353|149753932	149753353-149753932	ENSG00000150337	chr1|149752228|149754227
chr1|-|227915661|227916001	227915661-227916001	ENSG00000143740	chr1|227914241|227916240
chr1|+|154533050|154533467	154533050-154533467	ENSG00000160714	chr1|154531504|154533503
chr1|+|211753909|211754299	211753909-211754299	ENSG00000170385	chr1|211752084|211754083
chr1|-|7830102|7830467	7830102-7830467	ENSG00000049245	chr1|7829330|7831329
chr1|-|41155230|41157432	41155230-41157432	ENSG00000066136	chr1|41155321|41157320
chr1|-|40941137|40941467	40941137-40941467	ENSG00000187815	chr1|40940888|40942887
chr1|+|228136073|228146055	228136073-228137276|228137415-228137575|228137624-228137894|228138367-228138643|228140467-228140763|228141401-228141572|228143428-228143574|228145739-228146055	ENSG00000143816	chr1|228135631|228137630
chr1|-|109755209|109755621	109755209-109755621	ENSG00000031698	chr1|109754541|109756540
chr1|+|41132659|41133046	41132659-41133046	ENSG00000117016	chr1|41131329|41133328
chr1|-|179922883|179923837	179922883-179923837	ENSG00000135837	chr1|179921874|179923873
chr1|-|91965038|91965638	91965038-91965638	ENSG00000097046	chr1|91964405|91966404
chr1|-|180881307|180881641	180881307-180881641	ENSG00000135835	chr1|180880291|180882290
chr1|-|109100763|109101698	109100763-109101698	ENSG00000162636	chr1|109100712|109102711
chr1|+|226070384|226070755	226070384-226070755	ENSG00000196187	chr1|226070069|226072068
chr1|+|108744514|108745349	108744514-108745349	ENSG00000085491	chr1|108742898|108744897
chr1|-|214452014|214452595	214452014-214452595	ENSG00000143499	chr1|214452446|214454445
chr1|-|244814807|244815460	244814807-244815460	ENSG00000121644	chr1|244814238|244816237
chr1|+|211753058|211753885	211753058-211753885	ENSG00000170385	chr1|211752084|211754083
chr1|+|33647781|33648088	33647781-33648088	ENSG00000116525	chr1|33647671|33649670
chr1|+|38275365|38276294	38275365-38276294	ENSG00000196449	chr1|38273857|38275856
chr1|+|186649807|186650856	186649807-186650856	ENSG00000073756	chr1|186649555|186651554
chr1|+|32110797|32111182	32110797-32111182	ENSG00000162517	chr1|32110497|32112496
chr1|-|249198729|249199213	249198729-249199213	ENSG00000185220	chr1|249198396|249200395
chr1|+|203157613|203158199	203157613-203158199	ENSG00000133048	chr1|203155877|203157876
chr1|-|210110173|210110854	210110173-210110854	ENSG00000143469	chr1|210109539|210111538
chr1|-|232939500|232940196	232939500-232940196	ENSG00000212916	chr1|232938644|232940643
chr1|+|152086887|152087208	152086887-152087208	ENSG00000159450	chr1|152086556|152088555
chr1|+|156570629|156587194	156570629-156571758|156572450-156573004|156573245-156574082|156574337-156574691|156576551-156577074|156577259-156578296|156578538-156579269|156580039-156580191|156580467-156580729|156581415-156581833|156582490-156582881|156583135-156583303|156583803-156583986|156584277-156585270|156585658-156586086|156586091-156586618|156586885-156587138|156587176-156587194	ENSG00000160818	chr1|156571288|156573287
chr1|-|180122752|180123178	180122752-180123178	ENSG00000116260	chr1|180121970|180123969
chr1|+|245028694|245029019	245028694-245029019	ENSG00000153187	chr1|245027844|245029843
chr1|-|220920927|220921642	220920927-220921642	ENSG00000117791	chr1|220919568|220921567
chr1|-|26757574|26758599	26757574-26757609|26757681-26757844|26758153-26758599	ENSG00000117682	chr1|26756774|26758773
chr1|+|108743050|108744308	108743050-108744308	ENSG00000085491	chr1|108742898|108744897
chr1|-|154538482|154540255	154538482-154538658|154539081-154539118|154539419-154539603|154539900-154540255	ENSG00000160716	chr1|154538258|154540257
chr1|+|211307781|211308257	211307781-211308257	ENSG00000143473	chr1|211307457|211309456
chr1|+|114698432|114698821	114698432-114698821	ENSG00000134207	chr1|114696541|114698540
chr1|-|227914538|227914970	227914538-227914970	ENSG00000143740	chr1|227914241|227916240
chr1|+|21503619|21503984	21503619-21503984	ENSG00000075151	chr1|21503377|21505376
chr1|+|150603565|150603946	150603565-150603946	ENSG00000143420	chr1|150602088|150604087
chr1|+|1590499|1590832	1590499-1590832	ENSG00000248333	chr1|1588935|1590934
chr1|+|42802606|42803107	42802606-42803107	ENSG00000198815	chr1|42801548|42803547
chr1|-|84763183|84763744	84763183-84763524|84763732-84763744	ENSG00000203943	chr1|84762050|84764049
chr1|+|59553728|59569310	59553728-59553824|59556226-59556791|59569184-59569310	ENSG00000237352	chr1|59553867|59555866
chr1|+|151824446|151826543	151824446-151826543	ENSG00000196407	chr1|151826173|151828172
chr1|-|84542059|84543603	84542059-84543603	ENSG00000142875	chr1|84541746|84543745
chr1|+|29508604|29509054	29508604-29509054	ENSG00000116350	chr1|29508499|29510498
chr1|-|245131336|245131721	245131336-245131721	ENSG00000203666	chr1|245131008|245133007
chr1|-|226735188|226735691	226735188-226735691	ENSG00000203685	chr1|226734502|226736501
chr1|+|185288335|185288721	185288335-185288721	ENSG00000116679	chr1|185286461|185288460
chr1|+|85156449|85157271	85156449-85157271	ENSG00000117155	chr1|85156486|85158485
chr1|+|89458687|89459206	89458687-89459206	ENSG00000213516	chr1|89458643|89460642
chr1|+|151828123|151828599	151828123-151828599	ENSG00000196407	chr1|151826173|151828172
chr1|-|77330999|77331421	77330999-77331421	ENSG00000117069	chr1|77331127|77333126
chr1|+|1296411|1297722	1296411-1297722	ENSG00000162576	chr1|1297157|1299156
chr1|+|59012522|59014866	59012522-59014866	ENSG00000162600	chr1|59012474|59014473
chr1|+|150602147|150602527	150602147-150602527	ENSG00000143420	chr1|150602088|150604087
chr1|+|40043094|40043495	40043094-40043495	ENSG00000090621	chr1|40042462|40044461
chr1|-|47798969|47799476	47798969-47799476	ENSG00000162368	chr1|47797470|47799469
chr1|+|241520694|241573892	241520694-241520782|241520998-241521621|241521728-241522968|241523247-241523590|241523607-241524977|241524984-241525274|241525570-241526475|241527359-241528167|241528274-241528977|241529416-241529933|241530858-241531161|241531412-241531681|241532526-241532693|241532827-241533029|241534102-241534362|241535416-241535667|241535910-241536066|241536176-241536360|241552595-241552694|241555094-241555134…	ENSG00000182901	chr1|241520530|241522529
chr1|-|113931907|113932590	113931907-113932590	ENSG00000081026	chr1|113931372|113933371
chr1|-|222987503|222987826	222987503-222987826	ENSG00000154309	chr1|222986407|222988406
chr1|-|1948930|1949268	1948930-1949268	ENSG00000187730	chr1|1948781|1950780
chr1|-|4713502|4713836	4713502-4713836	ENSG00000196581	chr1|4712793|4714792
chr1|+|42801761|42802335	42801761-42802335	ENSG00000198815	chr1|42801548|42803547
chr1|-|182990830|182991962	182990830-182991962	ENSG00000135862	chr1|182990598|182992597
chr1|-|147800914|147801333	147800914-147801333	ENSG00000224481	chr1|147799125|147801124
chr1|-|46049125|46049580	46049125-46049580	ENSG00000132780	chr1|46047519|46049518
chr1|+|94375511|94376056	94375511-94376056	ENSG00000023909	chr1|94374966|94376965
chr1|-|119955974|119958069	119955974-119956026|119956981-119957215|119957941-119958069	ENSG00000203859	chr1|119955555|119957554
chr1|-|161718355|161719156	161718355-161719156	ENSG00000081721	chr1|161717549|161719548
chr1|-|232940207|232941058	232940207-232941058	ENSG00000212916	chr1|232938644|232940643
chr1|-|211431242|211432294	211431242-211432294	ENSG00000117625	chr1|211429720|211431719
chr1|+|746238|746897	746238-746897	ENSG00000230092	chr1|745541|747540
chr1|-|35733586|35734205	35733586-35734205	ENSG00000146463	chr1|35732569|35734568
chr1|-|32082138|32082539	32082138-32082539	ENSG00000121764	chr1|32081288|32083287
chr1|-|116461689|116462161	116461689-116462161	ENSG00000228127	chr1|116459998|116461997
chr1|-|214453329|214454203	214453329-214454203	ENSG00000143499	chr1|214452446|214454445
chr1|-|66998264|66998702	66998264-66998702	ENSG00000118473	chr1|66997067|66999066
chr1|+|205783879|205784298	205783879-205784298	ENSG00000133065	chr1|205782876|205784875
chr1|-|207924105|207925189	207924105-207925189	ENSG00000117335	chr1|207923403|207925402
chr1|+|155534263|155534624	155534263-155534624	ENSG00000116539	chr1|155532598|155534597
chr1|+|17338920|17339763	17338920-17339763	ENSG00000159363	chr1|17338423|17340422
chr10|-|101087182|101087530	101087182-101087530	ENSG00000119946	chr10|101086857|101088856
chr10|-|14906188|14920684	14906188-14906221|14908034-14908713|14908940-14909468|14909539-14909880|14911599-14912146|14913078-14913297|14915028-14915295|14915746-14915923|14915957-14916261|14916405-14916779|14916782-14917218|14917332-14917580|14917968-14918410|14918561-14919324|14919694-14920143|14920327-14920684	ENSG00000152455	chr10|14918820|14920819
chr10|-|128591845|128593688	128591845-128593688	ENSG00000150760	chr10|128591979|128593978
chr10|-|75503094|75504052	75503094-75504052	ENSG00000176986	chr10|75502121|75504120
chr10|+|125853746|125854240	125853746-125854240	ENSG00000182022	chr10|125853206|125855205
chr10|-|81418239|81419834	81418239-81419834	ENSG00000244733	chr10|81418646|81420645
chr10|-|124133524|124133888	124133524-124133888	ENSG00000107679	chr10|124132174|124134173
chr10|-|102671462|102671777	102671462-102671777	ENSG00000119906	chr10|102670721|102672720
chr10|+|52384725|52385035	52384725-52385035	ENSG00000198964	chr10|52384795|52386794
chr10|+|65226303|65226691	65226303-65226691	ENSG00000171988	chr10|65225722|65227721
chr10|-|17685477|17685865	17685477-17685865	ENSG00000136738	chr10|17684125|17686124
chr10|-|74869706|74870479	74869706-74870029|74870050-74870479	ENSG00000166321	chr10|74868218|74870217
chr10|-|101088388|101088822	101088388-101088822	ENSG00000119946	chr10|101086857|101088856
chr10|-|102672517|102673114	102672517-102673114	ENSG00000119906	chr10|102670721|102672720
chr10|+|121358093|121358606	121358093-121358606	ENSG00000151923	chr10|121356541|121358540
chr10|-|102819874|102820733	102819874-102820733	ENSG00000107821	chr10|102819000|102820999
chr10|+|7453733|7454152	7453733-7454152	ENSG00000198879	chr10|7453450|7455449
chr10|-|95505841|95517476	95505841-95505864|95506748-95506921|95507494-95507685|95509131-95509327|95509564-95509741|95510293-95510530|95512179-95512399|95513561-95513734|95514117-95514524|95515423-95515742|95515860-95516048|95516728-95517058|95517238-95517476	ENSG00000108231	chr10|95515567|95517566
chr10|+|100206384|100213564	100206384-100206518|100209104-100209138|100210683-100210771|100212845-100213564	ENSG00000107521	chr10|100206709|100208708
chr10|-|75531751|75532056	75531751-75532056	ENSG00000196968	chr10|75530050|75532049
chr10|+|16565734|16568038	16565734-16568038	ENSG00000165985	chr10|16564004|16566003
chr10|+|52385368|52385723	52385368-52385723	ENSG00000198964	chr10|52384795|52386794
chr10|-|75757094|75757465	75757094-75757465	ENSG00000035403	chr10|75755873|75757872
chr10|+|123358294|123358609	123358294-123358609	ENSG00000066468	chr10|123357972|123359971
chr10|+|135384730|135385982	135384730-135385982	ENSG00000203772	chr10|135382916|135384915
chr10|+|121356274|121356909	121356274-121356909	ENSG00000151923	chr10|121356541|121358540
chr10|+|32218505|32218979	32218505-32218979	ENSG00000165322	chr10|32217742|32219741
chr10|+|75387585|75388017	75387585-75388017	ENSG00000166348	chr10|75385711|75387710
chr10|+|13344280|13344635	13344280-13344635	ENSG00000107537	chr10|13344412|13346411
chr10|+|121633455|121633779	121633455-121633779	ENSG00000197771	chr10|121633133|121635132
chr10|-|75530380|75530800	75530380-75530800	ENSG00000196968	chr10|75530050|75532049
chr10|-|3107473|3109117	3107473-3108744|3108879-3109117	ENSG00000067057	chr10|3107713|3109712
chr10|+|27531178|27531921	27531178-27531921	ENSG00000107897	chr10|27531068|27533067
chr10|+|123735305|123735656	123735305-123735656	ENSG00000107672	chr10|123734732|123736731
chr10|+|16564015|16564344	16564015-16564344	ENSG00000165985	chr10|16564004|16566003
chr10|+|17496684|17497281	17496684-17497281	ENSG00000148488	chr10|17496386|17498385
chr10|-|122566875|122610228	122566875-122567907|122570924-122571115|122572360-122572603|122572979-122573162|122576321-122576504|122576672-122576937|122580666-122580866|122581308-122581488|122583604-122583840|122584577-122584764|122585492-122585671|122589583-122589828|122590136-122590739|122592104-122592260|122592621-122592780|122593213-122593602|122594270-122594515|122596331-122596614|122598502-122598710|122598715-122599002…	ENSG00000120008	chr10|122608696|122610695
chr10|-|17683521|17684309	17683521-17684309	ENSG00000136738	chr10|17684125|17686124
chr10|+|5709200|5709692	5709200-5709692	ENSG00000196372	chr10|5708768|5710767
chr10|-|112257028|112257357	112257028-112257357	ENSG00000138166	chr10|112255597|112257596
chr10|+|125855012|125855364	125855012-125855364	ENSG00000182022	chr10|125853206|125855205
chr10|-|82213293|82213739	82213293-82213739	ENSG00000108219	chr10|82211923|82213922
chr10|-|89620963|89621481	89620963-89621481	ENSG00000171862	chr10|89620871|89622870
chr10|+|101948293|101948610	101948293-101948610	ENSG00000107566	chr10|101948091|101950090
chr10|-|25305560|25305932	25305560-25305932	ENSG00000185875	chr10|25303588|25305587
chr10|+|103455516|103456712	103455516-103456712	ENSG00000107829	chr10|103455110|103457109
chr10|-|48339864|48355857	48339864-48340187|48355781-48355857	ENSG00000165388	chr10|48353025|48355024
chr10|-|131933928|131934578	131933928-131934578	ENSG00000108010	chr10|131932664|131934663
chr10|+|75386934|75387530	75386934-75387530	ENSG00000166348	chr10|75385711|75387710
chr10|+|46971608|46972892	46971608-46972892	ENSG00000204176	chr10|46971400|46973399
chr10|-|89620408|89620943	89620408-89620943	ENSG00000171862	chr10|89620871|89622870
chr10|-|74868157|74868573	74868157-74868573	ENSG00000166321	chr10|74868218|74870217
chr10|+|65225454|65225755	65225454-65225755	ENSG00000171988	chr10|65225722|65227721
chr10|-|134349827|134350362	134349827-134350362	ENSG00000068383	chr10|134349325|134351324
chr10|+|98348646|98349653	98348646-98349653	ENSG00000077147	chr10|98347209|98349208
chr10|+|43133868|43140496	43133868-43134289|43139683-43139852|43139856-43140331|43140441-43140496	ENSG00000196693	chr10|43134018|43136017
chr10|-|81420092|81421816	81420092-81421816	ENSG00000244733	chr10|81418646|81420645
chr10|-|26504662|26505013	26504662-26505013	ENSG00000136750	chr10|26503237|26505236
chr10|+|32219177|32220406	32219177-32220406	ENSG00000165322	chr10|32217742|32219741
chr10|+|92618416|92618841	92618416-92618841	ENSG00000148680	chr10|92617455|92619454
chr10|+|95361165|95364148	95361165-95361637|95361671-95362539|95362597-95362759|95363831-95364148	ENSG00000138207	chr10|95361501|95363500
chr10|+|61122049|61123144	61122049-61122143|61122719-61123144	ENSG00000148541	chr10|61122939|61124938
chr10|+|81206514|81208589	81206514-81206762|81207926-81208094|81208548-81208589	ENSG00000165424	chr10|81205383|81207382
chr10|+|31322201|31402157	31322473-31322626|31322916-31323209|31394868-31395054|31402000-31402157	ENSG00000183621	chr10|31320866|31322865
chr10|+|98346999|98347362	98346999-98347362	ENSG00000077147	chr10|98347209|98349208
chr10|-|174193|180642	174193-174286|174621-174779|175226-175394|175499-175697|175762-175955|176202-176544|178229-178420|178453-178656|178873-179222|179623-180058|180225-180642	ENSG00000015171	chr10|178406|180405
chr10|-|17684405|17684844	17684405-17684844	ENSG00000136738	chr10|17684125|17686124
chr10|-|101460185|101460738	101460185-101460738	ENSG00000119929	chr10|101460316|101462315
chr10|-|20103716|20104153	20103716-20104153	ENSG00000120594	chr10|20103169|20105168
chr10|-|32733446|32733792	32733446-32733792	ENSG00000216937	chr10|32733042|32735041
chr10|-|131933510|131933863	131933510-131933863	ENSG00000108010	chr10|131932664|131934663
chr10|-|76583668|76584223	76583668-76584223	ENSG00000156650	chr10|76583341|76585340
chr10|+|49865262|49865705	49865262-49865705	ENSG00000128805	chr10|49864310|49866309
chr10|-|6820048|6820578	6820048-6820578	ENSG00000238266	chr10|6819561|6821560
chr10|-|43632335|43632646	43632335-43632646	ENSG00000169826	chr10|43631935|43633934
chr10|-|43931755|43932239	43931755-43932239	ENSG00000243660	chr10|43930283|43932282
chr10|-|60933705|60936224	60933705-60936224	ENSG00000165443	chr10|60934351|60936350
chr10|+|100996885|100997763	100996885-100997763	ENSG00000172987	chr10|100995619|100997618
chr10|-|70748133|70748739	70748133-70748739	ENSG00000198954	chr10|70746488|70748487
chr10|+|75386242|75386564	75386242-75386564	ENSG00000166348	chr10|75385711|75387710
chr10|-|83632900|83634284	83632900-83633496|83633518-83633868|83633945-83634284	ENSG00000185737	chr10|83633071|83635070
chr10|-|105698304|105726712	105698304-105699183|105717550-105717801|105719521-105719598|105725390-105725917|105726370-105726712	ENSG00000065613	chr10|105724960|105726959
chr10|+|16564629|16565190	16564629-16565190	ENSG00000165985	chr10|16564004|16566003
chr10|-|106027639|106028591	106027639-106028591	ENSG00000065621	chr10|106026632|106028631
chr10|-|102672100|102672468	102672100-102672468	ENSG00000119906	chr10|102670721|102672720
chr10|-|98590465|98591721	98590465-98591721	ENSG00000196233	chr10|98590018|98592017
chr10|-|20104186|20104542	20104186-20104542	ENSG00000120594	chr10|20103169|20105168
chr10|-|131932510|131933220	131932510-131933220	ENSG00000108010	chr10|131932664|131934663
chr10|-|116580720|116581318	116580720-116581318	ENSG00000151553	chr10|116579504|116581503
chr10|+|104954665|104954964	104954665-104954964	ENSG00000076685	chr10|104953056|104955055
chr10|+|121357257|121358077	121357257-121358077	ENSG00000151923	chr10|121356541|121358540
chr10|+|79399315|79399687	79399315-79399687	ENSG00000156113	chr10|79398353|79400352
chr10|+|118033996|118035977	118033996-118034209|118034969-118035034|118035338-118035977	ENSG00000151892	chr10|118033126|118035125
chr10|+|125854264|125854710	125854264-125854710	ENSG00000182022	chr10|125853206|125855205
chr10|-|5724704|5725225	5724704-5725225	ENSG00000108021	chr10|5724802|5726801
chr10|-|23380371|23384075	23380371-23380544|23383749-23384075	ENSG00000148450	chr10|23382436|23384435
chr10|-|20101349|20103357	20101349-20102434|20103331-20103357	ENSG00000120594	chr10|20103169|20105168
chr10|+|5709717|5710048	5709717-5710048	ENSG00000196372	chr10|5708768|5710767
chr10|-|89263813|89264404	89263813-89264404	ENSG00000107789	chr10|89262633|89264632
chr10|+|120842237|120842671	120842237-120842671	ENSG00000107581	chr10|120840396|120842395
chr11|-|63605320|63605706	63605320-63605706	ENSG00000072518	chr11|63604401|63606400
chr11|-|65291403|65291725	65291403-65291725	ENSG00000142186	chr11|65290549|65292548
chr11|+|69490697|69490999	69490697-69490999	ENSG00000149716	chr11|69490184|69492183
chr11|-|33058529|33059184	33058529-33059184	ENSG00000176148	chr11|33058964|33060963
chr11|+|66140653|66141363	66140653-66141363	ENSG00000174669	chr11|66139685|66141684
chr11|-|65291916|65292260	65291916-65292260	ENSG00000142186	chr11|65290549|65292548
chr11|-|1409129|1410305	1409129-1410305	ENSG00000174672	chr11|1409130|1411129
chr11|+|47209709|47210044	47209709-47210044	ENSG00000165912	chr11|47207994|47209993
chr11|+|68040515|68040940	68040515-68040940	ENSG00000171067	chr11|68039469|68041468
chr11|-|66034257|66035069	66034257-66034429|66034801-66035069	ENSG00000174903	chr11|66034005|66036004
chr11|+|72504826|72521647	72504826-72505061|72505075-72505473|72505668-72505982|72509352-72509646|72512379-72512578|72519562-72519663|72521461-72521647	ENSG00000186635	chr11|72504644|72506643
chr11|-|6223141|6226758	6223141-6226758	ENSG00000180878	chr11|6224797|6226796
chr11|+|102964091|102964552	102964091-102964552	ENSG00000137692	chr11|102962944|102964943
chr11|+|62559310|62560283	62559310-62559404|62559477-62559644|62559919-62560002|62560106-62560283	ENSG00000168569	chr11|62559493|62561492
chr11|+|62415139|62415747	62415139-62415747	ENSG00000089597	chr11|62414104|62416103
chr11|-|122752494|122753089	122752494-122753089	ENSG00000109944	chr11|122751392|122753391
chr11|+|123612676|123612999	123612676-123612999	ENSG00000166261	chr11|123612383|123614382
chr11|-|85356293|85357105	85356293-85357105	ENSG00000171202	chr11|85357012|85359011
chr11|-|24515383|24517560	24515383-24517560	ENSG00000187398	chr11|24516517|24518516
chr11|-|66383338|66383640	66383338-66383640	ENSG00000239306	chr11|66382054|66384053
chr11|+|129150827|129152286	129150827-129152286	ENSG00000134909	chr11|129149219|129151218
chr11|+|129149685|129150276	129149685-129150276	ENSG00000134909	chr11|129149219|129151218
chr11|+|129150469|129150806	129150469-129150806	ENSG00000134909	chr11|129149219|129151218
chr11|-|9481111|9482198	9481111-9482198	ENSG00000166478	chr11|9479867|9481866
chr11|-|105478491|105478911	105478491-105478911	ENSG00000152578	chr11|105478722|105480721
chr11|+|1332139|1332591	1332139-1332591	ENSG00000078902	chr11|1330884|1332883
chr11|-|121162617|121163190	121162617-121163190	ENSG00000109929	chr11|121161163|121163162
chr11|-|20689353|20691020	20689353-20690321|20690416-20690660|20690668-20691020	ENSG00000165973	chr11|20689118|20691117
chr11|-|66035756|66036209	66035756-66036059|66036193-66036209	ENSG00000174903	chr11|66034005|66036004
chr11|-|72523410|72525102	72523410-72525102	ENSG00000168010	chr11|72523354|72525353
chr11|+|72854046|72854467	72854046-72854467	ENSG00000137478	chr11|72853306|72855305
chr11|-|94274132|94275236	94274132-94275236	ENSG00000134627	chr11|94275007|94277006
chr11|+|6676884|6678790	6676884-6676974|6677742-6678790	ENSG00000166341	chr11|6677085|6679084
chr11|+|118928136|118928473	118928136-118928473	ENSG00000149428	chr11|118927940|118929939
chr11|+|66140268|66140631	66140268-66140631	ENSG00000174669	chr11|66139685|66141684
chr11|+|122933343|122955576	122933343-122933938|122934039-122934277|122947226-122947443|122951987-122952187|122953773-122954027|122954809-122955051|122955279-122955576	ENSG00000109971	chr11|122933938|122935937
chr11|-|65081798|65082118	65081798-65082118	ENSG00000149798	chr11|65080290|65082289
chr11|+|65430623|65431797	65430623-65431797	ENSG00000173039	chr11|65430565|65432564
chr11|+|7697693|7712602	7697693-7697738|7701611-7701872|7705343-7705459|7712509-7712602	ENSG00000166394	chr11|7698453|7700452
chr11|-|124820397|124823873	124820397-124820455|124820616-124821446|124821737-124823292|124823378-124823873	ENSG00000149548	chr11|124822018|124824017
chr11|+|62687709|62723796	62687709-62687913|62697024-62697168|62697799-62697952|62702150-62702247|62718122-62718294|62723769-62723796	ENSG00000168539	chr11|62689279|62691278
chr11|-|63952250|63953010	63952250-63953010	ENSG00000168439	chr11|63950745|63952744
chr11|-|117066610|117069391	117066610-117066750|117066971-117067135|117067443-117067862|117067946-117068120|117068502-117068623|117069035-117069391	ENSG00000149591	chr11|117068038|117070037
chr11|-|125751468|125752101	125751468-125752101	ENSG00000198331	chr11|125751510|125753509
chr11|-|94821540|94822617	94821540-94822617	ENSG00000149218	chr11|94820975|94822974
chr11|-|85358616|85359042	85358616-85359042	ENSG00000171202	chr11|85357012|85359011
chr11|-|107878888|107879217	107878888-107879217	ENSG00000166266	chr11|107877460|107879459
chr11|+|61735554|61736060	61735554-61736060	ENSG00000167996	chr11|61735132|61737131
chr11|+|18034536|18072661	18034536-18034616|18035225-18035402|18035579-18035744|18036534-18036794|18037687-18037867|18038851-18039039|18039322-18039488|18039725-18039955|18072587-18072661	ENSG00000129158	chr11|18034709|18036708
chr11|-|66510654|66511357	66510654-66511357	ENSG00000173715	chr11|66509923|66511922
chr11|-|85358013|85358391	85358013-85358391	ENSG00000171202	chr11|85357012|85359011
chr11|-|65342813|65343303	65342813-65343303	ENSG00000173442	chr11|65341510|65343509
chr11|+|75922079|75922397	75922079-75922397	ENSG00000085741	chr11|75921803|75923802
chr11|-|69454681|69455000	69454681-69455000	ENSG00000110092	chr11|69453856|69455855
chr11|-|7533821|7534344	7533821-7534344	ENSG00000166387	chr11|7532530|7534529
chr11|+|125932972|125934884	125932972-125933100|125933510-125933754|125934724-125934884	ENSG00000064309	chr11|125933230|125935229
chr11|-|107441232|107462707	107441232-107441499|107453705-107453798|107461579-107461640|107462552-107462707	ENSG00000110675	chr11|107459818|107461817
chr11|-|85954493|85954831	85954493-85954831	ENSG00000074266	chr11|85953587|85955586
chr11|-|111895275|111895718	111895275-111895718	ENSG00000150768	chr11|111893539|111895538
chr11|+|110583943|110584345	110583943-110584345	ENSG00000137727	chr11|110583912|110585911
chr11|-|63950724|63951692	63950724-63951692	ENSG00000168439	chr11|63950745|63952744
chr11|+|49231075|49231517	49231075-49231517	ENSG00000086205	chr11|49230222|49232221
chr11|-|105480135|105480608	105480135-105480608	ENSG00000152578	chr11|105478722|105480721
chr11|+|75381296|75382011	75381296-75382011	ENSG00000171533	chr11|75380165|75382164
chr11|+|64547562|64547928	64547562-64547928	ENSG00000168066	chr11|64546316|64548315
chr11|-|13290101|13297805	13290101-13290123|13293354-13293977|13294322-13294489|13295128-13295369|13296757-13297093|13297620-13297805	ENSG00000133794	chr11|13296200|13298199
chr11|+|118123045|118123759	118123045-118123759	ENSG00000160588	chr11|118123065|118125064
chr11|+|57336578|57337034	57336578-57337034	ENSG00000156587	chr11|57335757|57337756
chr11|+|65432466|65439187	65432466-65432536|65432992-65433012|65433600-65433842|65434910-65435079|65438590-65439187	ENSG00000173039	chr11|65430565|65432564
chr11|+|4415264|4431701	4415264-4415395|4431238-4431572|4431629-4431701	ENSG00000132109	chr11|4414926|4416925
chr11|+|118661979|118662446	118661979-118662446	ENSG00000110367	chr11|118661858|118663857
chr11|+|46143383|46153247	46143383-46143470|46144077-46144313|46145048-46145216|46146332-46146571|46153164-46153247	ENSG00000135365	chr11|46142985|46144984
chr11|+|61736086|61736613	61736086-61736613	ENSG00000167996	chr11|61735132|61737131
chr11|+|13032673|13033379	13032673-13033379	ENSG00000254670	chr11|13030706|13032705
chr11|-|64781118|64781451	64781118-64781451	ENSG00000213465	chr11|64779586|64781585
chr11|-|34066728|34074032	34066728-34066922|34071836-34072359|34072385-34072659|34073580-34073673|34073866-34074032	ENSG00000135387	chr11|34071231|34073230
chr11|-|63605888|63606308	63605888-63606308	ENSG00000072518	chr11|63604401|63606400
chr11|-|102217080|102217888	102217080-102217888	ENSG00000110330	chr11|102215943|102217942
chr11|-|94820694|94821269	94820694-94821269	ENSG00000149218	chr11|94820975|94822974
chr11|+|64546068|64546955	64546068-64546955	ENSG00000168066	chr11|64546316|64548315
chr11|-|446481|446987	446481-446987	ENSG00000174915	chr11|446269|448268
chr11|+|118663048|118663619	118663048-118663619	ENSG00000110367	chr11|118661858|118663857
chr11|+|75380408|75381052	75380408-75381052	ENSG00000171533	chr11|75380165|75382164
chr11|+|73474104|73474476	73474104-73474476	ENSG00000175582	chr11|73472182|73474181
chr11|+|17498171|17513851	17498171-17498278|17498493-17498601|17499124-17499575|17499676-17499911|17500707-17500867|17500877-17501112|17501457-17502103|17502226-17502451|17503077-17503261|17504138-17504296|17506046-17506309|17506333-17506564|17506806-17507086|17508174-17508352|17509759-17511360|17511722-17512225|17512397-17513354|17513427-17513851	ENSG00000006071	chr11|17498449|17500448
chr11|+|62414204|62414523	62414204-62414523	ENSG00000089597	chr11|62414104|62416103
chr11|+|65489480|65490068	65489480-65490068	ENSG00000172922	chr11|65488418|65490417
chr11|+|506982|528327	506982-507266|507616-508257|509085-509560|509765-510322|510875-511040|511322-511970|512488-513232|513523-513751|513876-513949|514560-514973|515085-515585|516384-516701|518990-519239|520804-521090|523872-524370|528027-528060|528159-528327	ENSG00000023191	chr11|507300|509299
chr11|+|118928997|118929307	118928997-118929307	ENSG00000149428	chr11|118927940|118929939
chr11|-|58937874|58938332	58937874-58938332	ENSG00000110042	chr11|58936904|58938903
chr11|-|3874905|3875209	3874905-3875209	ENSG00000167323	chr11|3873758|3875757
chr11|-|94276072|94276998	94276072-94276998	ENSG00000134627	chr11|94275007|94277006
chr11|+|108368860|108388189	108368860-108368940|108370089-108370509|108371235-108371494|108371537-108372078|108372090-108372543|108386038-108386096|108388086-108388189	ENSG00000178202	chr11|108369159|108371158
chr11|+|123613133|123622438	123613133-123613269|123613358-123613739|123614157-123614788|123615238-123615743|123615803-123615950|123616266-123616480|123622383-123622438	ENSG00000166261	chr11|123612383|123614382
chr11|-|66511616|66512041	66511616-66512041	ENSG00000173715	chr11|66509923|66511922
chr11|-|10771135|10771514	10771135-10771514	ENSG00000198730	chr11|10770535|10772534
chr11|+|106891025|106892535	106891025-106892535	ENSG00000152402	chr11|106889250|106891249
chr11|-|13298060|13298559	13298060-13298559	ENSG00000133794	chr11|13296200|13298199
chr12|-|56497607|56497988	56497607-56497988	ENSG00000170515	chr12|56496104|56498103
chr12|+|106534115|106535162	106534115-106535162	ENSG00000074590	chr12|106533811|106535810
chr12|-|110717211|110718455	110717211-110718455	ENSG00000174437	chr12|110716562|110718561
chr12|-|64845366|64845697	64845366-64845697	ENSG00000183735	chr12|64843661|64845660
chr12|+|22094475|22095980	22094475-22095980	ENSG00000069431	chr12|22094336|22096335
chr12|+|11654568|11655282	11654568-11655282	ENSG00000121335	chr12|11653975|11655974
chr12|+|40500418|40500724	40500418-40500724	ENSG00000151229	chr12|40499891|40501890
chr12|+|100379574|100379975	100379574-100379975	ENSG00000185046	chr12|100378432|100380431
chr12|+|133339073|133341116	133339073-133339106|133339725-133340002|133340852-133341116	ENSG00000176915	chr12|133338474|133340473
chr12|+|113843080|113843396	113843080-113843396	ENSG00000135094	chr12|113841693|113843692
chr12|-|102089436|102090280	102089436-102090280	ENSG00000111666	chr12|102088726|102090725
chr12|+|56652465|56653129	56652465-56653129	ENSG00000139645	chr12|56652175|56654174
chr12|+|118811300|118811803	118811300-118811803	ENSG00000135090	chr12|118810750|118812749
chr12|+|31882027|31883280	31882027-31883280	ENSG00000151743	chr12|31882108|31884107
chr12|+|46385971|46386465	46385971-46386465	ENSG00000139218	chr12|46385903|46387902
chr12|+|120555131|120555701	120555131-120555701	ENSG00000111737	chr12|120555306|120557305
chr12|+|57645805|57646220	57645805-57646220	ENSG00000185482	chr12|57644976|57646975
chr12|+|106535243|106535689	106535243-106535689	ENSG00000074590	chr12|106533811|106535810
chr12|+|50237535|50238079	50237535-50238079	ENSG00000186666	chr12|50236912|50238911
chr12|+|110211483|110211820	110211483-110211820	ENSG00000255650	chr12|110211313|110213312
chr12|-|129333526|129337626	129333526-129334005|129334543-129334751|129334931-129335237|129336374-129337626	ENSG00000151948	chr12|129335973|129337972
chr12|+|120555779|120556810	120555779-120556810	ENSG00000111737	chr12|120555306|120557305
chr12|+|50238528|50239116	50238528-50239116	ENSG00000186666	chr12|50236912|50238911
chr12|+|130389272|130389751	130389272-130389751	ENSG00000151952	chr12|130388211|130390210
chr12|+|50236682|50237517	50236682-50237517	ENSG00000186666	chr12|50236912|50238911
chr12|+|57082323|57083002	57082323-57083002	ENSG00000110958	chr12|57082159|57084158
chr12|+|100378994|100379350	100378994-100379350	ENSG00000185046	chr12|100378432|100380431
chr12|+|11655931|11656947	11655931-11656947	ENSG00000121335	chr12|11653975|11655974
chr12|-|111468569|111473331	111468569-111469797|111469856-111470475|111470748-111471111|111473200-111473331	ENSG00000111249	chr12|111469829|111471828
chr12|-|9065559|9065918	9065559-9065918	ENSG00000111752	chr12|9064493|9066492
chr12|-|125477366|125477671	125477366-125477671	ENSG00000184992	chr12|125476247|125478246
chr12|-|12201947|12202260	12201947-12202260	ENSG00000121380	chr12|12200798|12202797
chr12|-|118813944|118814271	118813944-118814271	ENSG00000111707	chr12|118812186|118814185
chr12|-|51156237|51156749	51156237-51156749	ENSG00000123268	chr12|51155494|51157493
chr12|-|53398272|53398589	53398272-53398589	ENSG00000063046	chr12|53397943|53399942
chr12|+|6581127|6581446	6581127-6581446	ENSG00000139190	chr12|6580153|6582152
chr12|+|57634506|57634819	57634506-57634819	ENSG00000185633	chr12|57634498|57636497
chr12|+|56710900|56711607	56710900-56711607	ENSG00000257727	chr12|56710120|56712119
chr12|-|56135619|56136144	56135619-56136144	ENSG00000135414	chr12|56135065|56137064
chr12|+|51612201|51612656	51612201-51612656	ENSG00000184271	chr12|51611477|51613476
chr12|-|132312119|132312449	132312119-132312449	ENSG00000198598	chr12|132310939|132312938
chr12|+|9760150|9786098	9760150-9760398|9760839-9761160|9767696-9767751|9767987-9769202|9769470-9769947|9775378-9775558|9786021-9786098	ENSG00000111796	chr12|9760482|9762481
chr12|+|31883551|31884057	31883551-31884057	ENSG00000151743	chr12|31882108|31884107
chr12|-|51346891|51347307	51346891-51347307	ENSG00000214511	chr12|51345706|51347705
chr12|-|126673967|126674277	126673967-126674277	ENSG00000255778	chr12|126673925|126675924
chr12|+|11653662|11654062	11653662-11654062	ENSG00000121335	chr12|11653975|11655974
chr12|+|12850123|12850777	12850123-12850777	ENSG00000183150	chr12|12849141|12851140
chr12|+|12849698|12850103	12849698-12850103	ENSG00000183150	chr12|12849141|12851140
chr12|-|70758421|70758735	70758421-70758735	ENSG00000135643	chr12|70758057|70760056
chr12|+|89747578|89792950	89748462-89748827|89749059-89749399|89750642-89751159|89751193-89751615|89751693-89751863|89751998-89752254|89752506-89752694|89753497-89754038|89754591-89754791|89755303-89755640|89756262-89758098|89758422-89759179|89759291-89760332|89760370-89760854|89761507-89763594|89763612-89766088|89766202-89766367|89768101-89768274|89769820-89769998|89770719-89770865|89771769-89772003|89772036-89772189|897…	ENSG00000139318	chr12|89747048|89749047
chr12|+|93836277|93836665	93836277-93836665	ENSG00000177889	chr12|93836038|93838037
chr12|+|93836742|93837257	93836742-93837257	ENSG00000177889	chr12|93836038|93838037
chr12|-|132310783|132311242	132310783-132311242	ENSG00000198598	chr12|132310939|132312938
chr12|+|46662868|46672653	46662868-46662941|46663451-46663656|46663993-46664180|46664324-46664755|46665005-46665690|46665834-46666203|46666896-46667166|46667606-46668035|46668275-46668786|46668792-46669315|46669997-46670254|46670460-46670911|46671033-46671314|46671573-46671854|46671857-46672103|46672150-46672396|46672573-46672653	ENSG00000111371	chr12|46663800|46665799
chr12|-|51983669|51984312	51983669-51984312	ENSG00000196876	chr12|51982051|51984050
chr12|-|53773390|53773795	53773390-53773795	ENSG00000185591	chr12|53771961|53773960
chr12|-|65173522|65174282	65173522-65174282	ENSG00000111490	chr12|65172590|65174589
chr12|-|106750766|106751456	106750766-106751456	ENSG00000013503	chr12|106749437|106751436
chr12|-|8184582|8185163	8184582-8185163	ENSG00000065970	chr12|8183300|8185299
chr12|+|94854318|94854852	94854318-94854852	ENSG00000173588	chr12|94853764|94855763
chr12|-|6832744|6833153	6832744-6833153	ENSG00000111652	chr12|6830908|6832907
chr12|-|70758772|70759502	70758772-70759502	ENSG00000135643	chr12|70758057|70760056
chr12|+|110888002|110893845	110888002-110888145|110893652-110893845	ENSG00000111229	chr12|110888227|110890226
chr12|+|51612956|51613533	51612956-51613533	ENSG00000184271	chr12|51611477|51613476
chr12|-|859899|861324	859899-861324	ENSG00000060237	chr12|859760|861759
chr12|-|102088712|102089096	102088712-102089096	ENSG00000111666	chr12|102088726|102090725
chr12|-|41580257|41580600	41580257-41580600	ENSG00000165966	chr12|41580251|41582250
chr12|+|89919352|89934158	89919352-89919573|89919825-89920265|89921286-89921481|89921609-89921807|89921888-89922100|89922548-89922716|89924435-89924707|89925670-89925886|89926091-89926272|89926566-89926781|89927016-89927191|89929177-89929380|89930314-89930682|89931208-89931678|89932648-89932820|89933561-89934158	ENSG00000139323	chr12|89919801|89921800
chr12|-|49930598|49932376	49930598-49930890|49932188-49932376	ENSG00000135519	chr12|49930941|49932940
chr12|-|5018344|5018649	5018344-5018649	ENSG00000111262	chr12|5017074|5019073
chr12|-|118813344|118813697	118813344-118813697	ENSG00000111707	chr12|118812186|118814185
chr12|-|32111921|32112267	32111921-32112267	ENSG00000174718	chr12|32110305|32112304
chr12|+|123921299|123921681	123921299-123921681	ENSG00000150977	chr12|123921264|123923263
chr12|-|107349003|107349334	107349003-107349334	ENSG00000151135	chr12|107347498|107349497
chr12|-|107347591|107348988	107347591-107348988	ENSG00000151135	chr12|107347498|107349497
chr12|-|8182238|8183536	8182238-8183536	ENSG00000065970	chr12|8183300|8185299
chr12|+|90103536|90105824	90103536-90105824	ENSG00000070961	chr12|90103077|90105076
chr12|+|106533481|106534113	106533481-106534113	ENSG00000074590	chr12|106533811|106535810
chr12|-|34174377|34174694	34174377-34174694	ENSG00000139133	chr12|34173217|34175216
chr12|+|11655581|11655925	11655581-11655925	ENSG00000121335	chr12|11653975|11655974
chr13|-|25874660|25875205	25874660-25875205	ENSG00000139496	chr13|25873663|25875662
chr13|+|62003021|62003393	62003021-62003393	ENSG00000197991	chr13|62002220|62004219
chr13|-|46037288|46037606	46037288-46037606	ENSG00000136152	chr13|46037061|46039060
chr13|-|77564300|77564804	77564300-77564804	ENSG00000102805	chr13|77562796|77564795
chr13|-|21870847|21871154	21870847-21871154	ENSG00000233325	chr13|21870399|21872398
chr13|+|72442350|72443219	72442350-72443219	ENSG00000165659	chr13|72441330|72443329
chr13|-|35514893|35515245	35514893-35515245	ENSG00000172915	chr13|35514425|35516424
chr13|-|91998211|91998569	91998211-91998569	ENSG00000215417	chr13|91998075|92000074
chr13|-|27824922|27825386	27824922-27825386	ENSG00000122026	chr13|27823447|27825446
chr13|+|21349337|21349933	21349337-21349933	ENSG00000150456	chr13|21348097|21350096
chr13|+|99740240|99740879	99740240-99740879	ENSG00000088387	chr13|99738879|99740878
chr13|-|21861074|21861509	21861074-21861509	ENSG00000229137	chr13|21859546|21861545
chr13|-|93876725|93877432	93876725-93877432	ENSG00000183098	chr13|93877096|93879095
chr13|+|108521025|108523272	108521025-108523272	ENSG00000204442	chr13|108519083|108521082
chr13|-|91999115|91999542	91999115-91999542	ENSG00000215417	chr13|91998075|92000074
chr13|-|113342615|113343088	113342615-113343088	ENSG00000068650	chr13|113342644|113344643
chr13|+|45151967|45153593	45151967-45153593	ENSG00000102804	chr13|45151283|45153282
chr13|+|21348563|21349336	21348563-21349336	ENSG00000150456	chr13|21348097|21350096
chr13|-|103248425|103249161	103248425-103249161	ENSG00000134900	chr13|103247354|103249353
chr13|-|53225499|53226572	53225499-53226572	ENSG00000165416	chr13|53224845|53226844
chr13|-|21275500|21275935	21275500-21275935	ENSG00000172458	chr13|21274267|21276266
chr13|+|77461514|77462001	77461514-77462001	ENSG00000178695	chr13|77460540|77462539
chr13|-|49549095|49549850	49549095-49549850	ENSG00000102531	chr13|49548049|49550048
chr13|-|58205494|58206136	58205494-58206136	ENSG00000118946	chr13|58203945|58205944
chr13|+|67804927|67806050	67804927-67806050	ENSG00000184226	chr13|67804468|67806467
chr13|-|29232762|29233180	29232762-29233180	ENSG00000132963	chr13|29231242|29233241
chr13|+|114568581|114569641	114568581-114569641	ENSG00000183087	chr13|114567046|114569045
chr13|+|30882027|30882563	30882027-30882563	ENSG00000102781	chr13|30881621|30883620
chr13|-|100738948|100741076	100738948-100738981|100739174-100739343|100740887-100741076	ENSG00000175198	chr13|100739270|100741269
chr13|-|37004971|37005475	37004971-37005475	ENSG00000133101	chr13|37003968|37005967
chr13|-|93878902|93879245	93878902-93879245	ENSG00000183098	chr13|93877096|93879095
chr13|-|21274477|21275207	21274477-21275207	ENSG00000172458	chr13|21274267|21276266
chr13|+|77460836|77461310	77460836-77461310	ENSG00000178695	chr13|77460540|77462539
chr13|+|88323651|88324088	88323651-88324088	ENSG00000228824	chr13|88323514|88325513
chr13|-|31478285|31478661	31478285-31478661	ENSG00000102802	chr13|31478329|31480328
chr13|-|21138571|21139071	21138571-21139071	ENSG00000032742	chr13|21138586|21140585
chr13|-|114460970|114461547	114460970-114461547	ENSG00000184497	chr13|114460217|114462216
chr13|-|113812692|113813082	113812692-113813082	ENSG00000126231	chr13|113810969|113812968
chr13|+|110440065|110441238	110440065-110441238	ENSG00000185950	chr13|110438915|110440914
chr13|+|107220795|107251221	107220795-107220920|107221159-107221378|107221607-107221757|107222318-107222472|107223097-107223401|107223467-107223680|107223727-107223940|107225751-107226567|107228498-107228726|107229213-107229446|107229764-107230264|107230268-107230841|107247902-107248065|107251173-107251221	ENSG00000134884	chr13|107220512|107222511
chr13|+|72441225|72442125	72441225-72442125	ENSG00000165659	chr13|72441330|72443329
chr13|+|76056906|76057305	76056906-76057305	ENSG00000136111	chr13|76056250|76058249
chr13|+|108520050|108520408	108520050-108520408	ENSG00000204442	chr13|108519083|108521082
chr13|+|114568242|114568543	114568242-114568543	ENSG00000183087	chr13|114567046|114569045
chr13|+|103426780|103429562	103426780-103427834|103428462-103429562	ENSG00000151287	chr13|103426161|103428160
chr13|-|53028910|53029761	53028910-53029761	ENSG00000136108	chr13|53027496|53029495
chr13|-|96741630|96742197	96741630-96742197	ENSG00000185352	chr13|96741094|96743093
chr13|-|21139453|21139774	21139453-21139774	ENSG00000032742	chr13|21138586|21140585
chr13|+|31736604|31737161	31736604-31737161	ENSG00000120694	chr13|31736525|31738524
chr13|+|20438207|20438712	20438207-20438712	ENSG00000132950	chr13|20437776|20439775
chr13|-|113811270|113812011	113811270-113812011	ENSG00000126231	chr13|113810969|113812968
chr13|-|113949718|113950085	113949718-113950085	ENSG00000185896	chr13|113949557|113951556
chr13|-|98718617|98796064	98718617-98718667|98719211-98719300|98719437-98719573|98722120-98722263|98727207-98727336|98727390-98727748|98728041-98728064|98731248-98731401|98732495-98732726|98743515-98744011|98752897-98753100|98755681-98755833|98765389-98765646|98766983-98767424|98767653-98767806|98772853-98773090|98776550-98776872|98788243-98788411|98790359-98790523|98790588-98790929	ENSG00000152767	chr13|98793435|98795434
chr13|-|21860070|21860461	21860070-21860461	ENSG00000229137	chr13|21859546|21861545
chr13|+|31737178|31737548	31737178-31737548	ENSG00000120694	chr13|31736525|31738524
chr13|+|31737571|31738144	31737571-31738144	ENSG00000120694	chr13|31736525|31738524
chr13|-|114319393|114320413	114319393-114319709|114320326-114320413	ENSG00000185974	chr13|114319595|114321594
chr13|-|98083248|98084755	98083248-98084755	ENSG00000125249	chr13|98084477|98086476
chr13|-|49547811|49548594	49547811-49548594	ENSG00000102531	chr13|49548049|49550048
chr13|-|20531049|20531464	20531049-20531464	ENSG00000121741	chr13|20530811|20532810
chr13|+|101328707|101329131	101328707-101329131	ENSG00000125247	chr13|101327347|101329346
chr13|-|114456759|114460938	114456759-114457100|114459588-114459751|114460533-114460938	ENSG00000184497	chr13|114460217|114462216
chr13|-|103247443|103247772	103247443-103247772	ENSG00000134900	chr13|103247354|103249353
chr13|-|103247806|103248244	103247806-103248244	ENSG00000134900	chr13|103247354|103249353
chr13|-|28710984|28712132	28710984-28712132	ENSG00000152520	chr13|28710644|28712643
chr13|-|42844567|42845388	42844567-42845388	ENSG00000023516	chr13|42844290|42846289
chr13|-|44944716|44947731	44944716-44947731	ENSG00000151778	chr13|44945802|44947801
chr13|-|37004382|37004717	37004382-37004717	ENSG00000133101	chr13|37003968|37005967
chr13|-|77563165|77563992	77563165-77563992	ENSG00000102805	chr13|77562796|77564795
chr13|+|62003691|62004064	62003691-62004064	ENSG00000197991	chr13|62002220|62004219
chr13|-|113759524|113759962	113759524-113759962	ENSG00000057593	chr13|113758106|113760105
chr13|+|44362192|44362534	44362192-44362534	ENSG00000120658	chr13|44361044|44363043
chr13|+|111568142|111569784	111568142-111569784	ENSG00000088448	chr13|111567416|111569415
chr13|+|28024614|28025002	28024614-28025002	ENSG00000122033	chr13|28024739|28026738
chr13|-|37004054|37004376	37004054-37004376	ENSG00000133101	chr13|37003968|37005967
chr13|-|93878399|93878812	93878399-93878812	ENSG00000183098	chr13|93877096|93879095
chr13|+|114567132|114568004	114567132-114567268|114567425-114567709|114567983-114568004	ENSG00000183087	chr13|114567046|114569045
chr13|-|21140517|21140961	21140517-21140961	ENSG00000032742	chr13|21138586|21140585
chr14|+|73362325|73362740	73362325-73362740	ENSG00000205683	chr14|73360809|73362808
chr14|-|71373300|71374028	71373300-71374028	ENSG00000100731	chr14|71372123|71374122
chr14|-|65170455|65170931	65170455-65170738|65170749-65170931	ENSG00000126822	chr14|65168821|65170820
chr14|-|95997855|95998305	95997855-95998305	ENSG00000182512	chr14|95997841|95999840
chr14|+|21852503|21852856	21852503-21852856	ENSG00000092201	chr14|21852425|21854424
chr14|-|105330705|105331083	105330705-105331083	ENSG00000099814	chr14|105329618|105331617
chr14|+|62606836|62607486	62606836-62607486	ENSG00000259142	chr14|62606691|62608690
chr14|+|53258902|53395187	53265889-53266164|53268250-53268440|53319824-53319972|53347779-53347971|53348432-53348605|53364791-53364872|53372956-53373110|53381944-53382246|53386241-53386493|53388308-53388394|53392771-53392908|53395075-53395187	ENSG00000100522	chr14|53258386|53260385
chr14|-|32543195|32543673	32543195-32543673	ENSG00000100852	chr14|32543321|32545320
chr14|-|65452648|65453281	65452648-65453281	ENSG00000257365	chr14|65451439|65453438
chr14|-|75468067|75468472	75468067-75468472	ENSG00000119718	chr14|75467615|75469614
chr14|+|68067822|68075840	68067822-68068037|68075624-68075840	ENSG00000100564	chr14|68066965|68068964
chr14|-|70077539|70078025	70077539-70078025	ENSG00000100647	chr14|70076314|70078313
chr14|-|103798010|103799256	103798010-103799256	ENSG00000100664	chr14|103798494|103800493
chr14|+|51413173|51413735	51413173-51413735	ENSG00000100504	chr14|51411454|51413453
chr14|-|75891686|75894347	75891686-75893414|75893455-75893638|75893700-75894347	ENSG00000140044	chr14|75892510|75894509
chr14|-|77581605|77582046	77581605-77582046	ENSG00000165548	chr14|77580912|77582911
chr14|-|102429977|102430457	102429977-102430457	ENSG00000197102	chr14|102428866|102430865
chr14|+|50101682|50102065	50101682-50102065	ENSG00000165506	chr14|50101948|50103947
chr14|-|77555034|77562955	77555034-77555042|77558873-77559032|77560180-77560369|77561768-77561947|77562445-77562955	ENSG00000198894	chr14|77562441|77564440
chr14|-|50157560|50158096	50157560-50158096	ENSG00000197776	chr14|50157824|50159823
chr14|+|88794523|88794841	88794523-88794841	ENSG00000100433	chr14|88793251|88795250
chr14|-|96967427|96967752	96967427-96967752	ENSG00000090060	chr14|96965771|96967770
chr14|-|23304828|23305298	23304828-23305298	ENSG00000157227	chr14|23303767|23305766
chr14|-|74352701|74353346	74352701-74353346	ENSG00000119725	chr14|74351321|74353320
chr14|+|25520011|25520330	25520011-25520330	ENSG00000168952	chr14|25519503|25521502
chr14|-|75468585|75469171	75468585-75469171	ENSG00000119718	chr14|75467615|75469614
chr14|-|102428715|102429385	102428715-102429385	ENSG00000197102	chr14|102428866|102430865
chr14|-|103994561|103995036	103994561-103995036	ENSG00000166166	chr14|103993522|103995521
chr14|-|103799530|103800272	103799530-103800272	ENSG00000100664	chr14|103798494|103800493
chr14|-|74351229|74351574	74351229-74351574	ENSG00000119725	chr14|74351321|74353320
chr14|+|64196474|64196805	64196474-64196805	ENSG00000126821	chr14|64194757|64196756
chr14|-|24535993|24541357	24535993-24536206|24536233-24536603|24538926-24539100|24539498-24539776|24541263-24541357	ENSG00000100884	chr14|24538047|24540046
chr14|+|68142189|68142528	68142189-68142528	ENSG00000100568	chr14|68141548|68143547
chr14|+|92506868|92507549	92506868-92507549	ENSG00000100815	chr14|92507241|92509240
chr14|+|59932422|59932863	59932422-59932863	ENSG00000181619	chr14|59932060|59934059
chr14|-|77425608|77426056	77425608-77426056	ENSG00000258602	chr14|77423982|77425981
chr14|+|62607640|63039820	62824627-62824751|62970762-62970838|63036723-63036880	ENSG00000259142	chr14|62606691|62608690
chr14|-|55031011|55031887	55031011-55031887	ENSG00000020577	chr14|55031816|55033815
chr14|-|65451985|65452296	65451985-65452296	ENSG00000257365	chr14|65451439|65453438
chr14|+|51136239|51136967	51136239-51136967	ENSG00000151748	chr14|51135056|51137055
chr14|-|77563292|77564096	77563292-77564096	ENSG00000198894	chr14|77562441|77564440
chr14|-|103994014|103994463	103994014-103994463	ENSG00000166166	chr14|103993522|103995521
chr14|-|89288315|89289633	89288315-89288455|89289177-89289633	ENSG00000165533	chr14|89288498|89290497
chr14|-|102226455|102226770	102226455-102226770	ENSG00000078304	chr14|102226136|102228135
chr14|+|59933648|59934383	59933648-59934383	ENSG00000181619	chr14|59932060|59934059
chr14|-|32543678|32544048	32543678-32544048	ENSG00000100852	chr14|32543321|32545320
chr14|+|50102316|50107999	50102316-50102348|50103041-50103924|50104484-50104763|50105129-50105864|50106130-50106979|50107357-50107999	ENSG00000165506	chr14|50101948|50103947
chr14|+|51298651|51299082	51298651-51299082	ENSG00000100503	chr14|51297839|51299838
chr14|+|81688916|81689502	81688916-81689502	ENSG00000165417	chr14|81687721|81689720
chr14|+|53418742|53419258	53418742-53419258	ENSG00000073712	chr14|53419153|53421152
chr14|+|103524367|103525063	103524367-103525063	ENSG00000198752	chr14|103523799|103525798
chr14|-|50233861|50234288	50233861-50234288	ENSG00000165516	chr14|50232327|50234326
chr15|-|80986532|80987128	80986532-80987128	ENSG00000136379	chr15|80985653|80987652
chr15|+|51915738|51916094	51915738-51916094	ENSG00000104093	chr15|51914967|51916966
chr15|-|65335239|65336020	65335239-65336020	ENSG00000186198	chr15|65335709|65337708
chr15|+|55880881|55882087	55880881-55881369|55881501-55882087	ENSG00000171016	chr15|55881145|55883144
chr15|-|75638933|75640061	75638933-75640061	ENSG00000140398	chr15|75637332|75639331
chr15|+|73927494|73927848	73927494-73927848	ENSG00000156642	chr15|73925756|73927755
chr15|-|83418118|83419241	83418118-83419241	ENSG00000250988	chr15|83417325|83419324
chr15|-|75073838|75074268	75073838-75074268	ENSG00000103653	chr15|75072426|75074425
chr15|+|40075006|40076538	40075006-40076538	ENSG00000150667	chr15|40075039|40077038
chr15|+|90645817|90646227	90645817-90646227	ENSG00000182054	chr15|90645736|90647735
chr15|+|102031277|102033509	102031277-102033509	ENSG00000140479	chr15|102030187|102032186
chr15|+|85260233|85260619	85260233-85260619	ENSG00000140612	chr15|85259674|85261673
chr15|+|72523603|72525074	72523603-72525074	ENSG00000067225	chr15|72524163|72526162
chr15|-|67834469|67834811	67834469-67834811	ENSG00000137764	chr15|67833022|67835021
chr15|-|101435649|101459349	101435649-101436271|101447125-101447901|101450209-101450361|101450452-101450813|101450908-101451102|101451623-101451880|101452222-101452431|101452715-101452881|101453385-101453597|101455710-101456021|101458104-101458332|101458949-101459349	ENSG00000154237	chr15|101457421|101459420
chr15|-|45878862|45879323	45878862-45879323	ENSG00000104164	chr15|45877418|45879417
chr15|+|52265151|52265513	52265151-52265513	ENSG00000166477	chr15|52263997|52265996
chr15|-|38543246|38543724	38543246-38543724	ENSG00000166068	chr15|38543053|38545052
chr15|+|101835860|101837524	101835860-101836148|101836177-101836593|101837140-101837524	ENSG00000131876	chr15|101835487|101837486
chr15|+|48939028|48943269	48939028-48939273|48943151-48943269	ENSG00000166147	chr15|48937985|48939984
chr15|+|75019400|75019747	75019400-75019747	ENSG00000140465	chr15|75017951|75019950
chr15|+|102030626|102031243	102030626-102031243	ENSG00000140479	chr15|102030187|102032186
chr15|-|72765363|72766080	72765363-72766080	ENSG00000166233	chr15|72764668|72766667
chr15|+|52822313|52823077	52822313-52823077	ENSG00000197535	chr15|52821247|52823246
chr15|-|31616652|31617074	31616652-31617074	ENSG00000169926	chr15|31617059|31619058
chr15|-|69705262|69705776	69705262-69705776	ENSG00000137807	chr15|69704689|69706688
chr15|-|74286360|74286762	74286360-74286762	ENSG00000140464	chr15|74285015|74287014
chr15|+|81616656|81701610	81616656-81616902|81624686-81624882|81625407-81625580|81625669-81625999|81627139-81628049|81633675-81633880|81633903-81634049|81634387-81634566|81635074-81635307|81635462-81635718|81642670-81642841|81650677-81650844|81654260-81654377|81656355-81656491|81672550-81672601|81679765-81679941|81680410-81680642|81680849-81681114|81682695-81683001|81684412-81684650|81684691-81684910|81685375-81685622|816…	ENSG00000172345	chr15|81616524|81618523
chr15|+|74043768|74061924	74043768-74043847|74044664-74044737|74046523-74046684|74046820-74047194|74048366-74048549|74058854-74059022|74059372-74059597|74060087-74060283|74060658-74060895|74061811-74061924	ENSG00000205363	chr15|74043816|74045815
chr15|+|41806377|41806810	41806377-41806810	ENSG00000062524	chr15|41806085|41808084
chr15|-|43476464|43476831	43476464-43476831	ENSG00000166946	chr15|43475456|43477455
chr15|+|90437566|90437946	90437566-90437946	ENSG00000157823	chr15|90437574|90439573
chr15|-|52309766|52310257	52309766-52310257	ENSG00000069956	chr15|52309418|52311417
chr15|+|41408881|41409181	41408881-41409181	ENSG00000128908	chr15|41408444|41410443
chr15|-|32928727|32933882	32928727-32928838|32929220-32929672|32933696-32933882	ENSG00000166922	chr15|32931878|32933877
chr15|-|79483898|79576285	79483898-79484444|79487129-79487275|79489071-79489431|79489438-79489772|79489857-79490323|79490384-79491290|79491324-79491580|79491608-79491777|79491807-79491964|79492712-79493101|79493125-79493297|79493457-79494311|79494508-79495204|79495382-79495587|79495979-79496167|79496617-79497095|79497534-79497810|79499094-79499484|79499525-79499750|79505529-79505701|79505794-79506093|79506123-79506588|795…	ENSG00000235711	chr15|79573147|79575146
chr15|-|43475056|43475855	43475056-43475855	ENSG00000166946	chr15|43475456|43477455
chr15|+|90646513|90676684	90646513-90646684|90647501-90647758|90648354-90648537|90649811-90650116|90651825-90652029|90653848-90654148|90671656-90671933|90672766-90672938|90676629-90676684	ENSG00000182054	chr15|90645736|90647735
chr15|+|88800562|88800922	88800562-88800922	ENSG00000140538	chr15|88799978|88801977
chr15|-|69589758|69590144	69589758-69590144	ENSG00000137819	chr15|69589287|69591286
chr15|-|99189935|99190529	99189935-99190529	ENSG00000140443	chr15|99190201|99192200
chr15|-|80637195|80696404	80637195-80637469|80637611-80637864|80637913-80638128|80638168-80638321|80638354-80638547|80638548-80639126|80639951-80640293|80640373-80641581|80641597-80641941|80642099-80642737|80643788-80644458|80649299-80649480|80653288-80653501|80654717-80654761|80656184-80656362|80656532-80656765|80658760-80658939|80661246-80661422|80665673-80666385|80666404-80667276|80667590-80668243|80668267-80669344|806…	ENSG00000172379	chr15|80694693|80696692
chr15|+|45670958|45671900	45670958-45671900	ENSG00000171766	chr15|45670979|45672978
chr15|-|48622069|48622608	48622069-48622608	ENSG00000128951	chr15|48621622|48623621
chr15|-|89181256|89181678	89181256-89181678	ENSG00000172183	chr15|89179975|89181974
chr15|-|72766104|72766517	72766104-72766517	ENSG00000166233	chr15|72764668|72766667
chr15|+|72669649|72670419	72669649-72670419	ENSG00000213614	chr15|72668817|72670816
chr15|-|33595858|33602878	33595858-33596139|33596335-33596632|33597003-33597172|33597895-33598101|33598533-33598632|33602351-33602530|33602779-33602878	ENSG00000198838	chr15|33601178|33603177
chr15|+|95869728|95968835	95869728-95869866|95870936-95871100|95871267-95871518|95902733-95902772|95961575-95961747|95962026-95962217	ENSG00000248441	chr15|95870358|95872357
chr15|-|75287229|75287787	75287229-75287787	ENSG00000198794	chr15|75285877|75287876
chr15|+|56035776|56036293	56035776-56036293	ENSG00000166450	chr15|56035177|56037176
chr15|-|68568308|68568620	68568308-68568620	ENSG00000169018	chr15|68568142|68570141
chr15|-|44579282|44580630	44579282-44580630	ENSG00000166734	chr15|44578930|44580929
chr15|+|37393535|37393974	37393535-37393974	ENSG00000134138	chr15|37393504|37395503
chr15|+|56286124|56286476	56286124-56286476	ENSG00000069869	chr15|56285835|56287834
chr15|-|75072838|75073154	75072838-75073154	ENSG00000103653	chr15|75072426|75074425
chr15|-|91256303|91260352	91256303-91256536|91260212-91260352	ENSG00000197299	chr15|91258559|91260558
chr15|-|52310511|52311184	52310511-52311184	ENSG00000069956	chr15|52309418|52311417
chr15|-|48480767|48483993	48480767-48481706|48482344-48482681|48482713-48482952|48483033-48483258|48483265-48483492|48483582-48483664|48483782-48483993	ENSG00000074803	chr15|48481963|48483962
chr15|-|57208899|57210654	57208899-57209410|57209413-57210654	ENSG00000140262	chr15|57208324|57210323
chr15|-|89630854|89631183	89630854-89631183	ENSG00000140526	chr15|89629406|89631405
chr15|-|67791368|67813970	67791368-67791388|67799171-67799362|67801345-67801506|67803393-67803648|67806342-67806548|67806734-67807062|67807353-67807404|67810911-67811276|67811338-67811440|67813013-67813213|67813732-67813970	ENSG00000189227	chr15|67811523|67813522
chr15|+|83316853|83319609	83316853-83317559|83318468-83318692|83318780-83319609	ENSG00000214575	chr15|83316728|83318727
chr15|-|69588972|69589399	69588972-69589399	ENSG00000137819	chr15|69589287|69591286
chr15|-|48622852|48623296	48622852-48623296	ENSG00000128951	chr15|48621622|48623621
chr15|-|80986054|80986477	80986054-80986477	ENSG00000136379	chr15|80985653|80987652
chr15|+|44116721|44117302	44116721-44117302	ENSG00000140259	chr15|44117000|44118999
chr15|+|101792630|101793196	101792630-101793196	ENSG00000131873	chr15|101792137|101794136
chr15|-|92934761|92935305	92934761-92935305	ENSG00000140557	chr15|92935059|92937058
chr15|+|37393114|37393506	37393114-37393506	ENSG00000134138	chr15|37393504|37395503
chr15|-|83477465|83477921	83477465-83477921	ENSG00000156232	chr15|83475974|83477973
chr15|+|69113856|69115725	69113856-69115725	ENSG00000140350	chr15|69113236|69115235
chr15|+|72669068|72669581	72669068-72669581	ENSG00000213614	chr15|72668817|72670816
chr15|-|65336284|65336814	65336284-65336814	ENSG00000186198	chr15|65335709|65337708
chr15|-|84321168|84321770	84321168-84321770	ENSG00000156218	chr15|84320839|84322838
chr15|+|59042174|59042853	59042174-59042853	ENSG00000137845	chr15|59042177|59044176
chr15|+|72668484|72668892	72668484-72668892	ENSG00000213614	chr15|72668817|72670816
chr15|-|41128263|41136591	41128263-41128480|41130741-41130884|41135346-41135520|41136377-41136591	ENSG00000166145	chr15|41134242|41136241
chr15|-|63795015|63795334	63795015-63795334	ENSG00000140455	chr15|63794795|63796794
chr15|+|85259575|85259915	85259575-85259915	ENSG00000140612	chr15|85259674|85261673
chr15|-|31617290|31617648	31617290-31617648	ENSG00000169926	chr15|31617059|31619058
chr15|+|90039422|90043621	90039422-90039757|90039928-90040395|90040435-90040721|90042076-90042270|90043286-90043621	ENSG00000140519	chr15|90039815|90041814
chr15|-|22882943|22893186	22882943-22883157|22889952-22890119|22893158-22893186	ENSG00000068793	chr15|22890664|22892663
chr15|-|41785277|41787510	41785277-41785363|41786465-41786587|41786641-41786864|41787460-41787510	ENSG00000137825	chr15|41783592|41785591
chr15|-|33009215|33009547	33009215-33009547	ENSG00000166923	chr15|33008176|33010175
chr15|+|85261333|85261881	85261333-85261881	ENSG00000140612	chr15|85259674|85261673
chr15|+|56286477|56286980	56286477-56286980	ENSG00000069869	chr15|56285835|56287834
chr15|-|75285776|75286902	75285776-75286902	ENSG00000198794	chr15|75285877|75287876
chr15|-|68568691|68569686	68568691-68569686	ENSG00000169018	chr15|68568142|68570141
chr15|+|83680754|83682084	83680754-83682084	ENSG00000169609	chr15|83680393|83682392
chr15|+|37394320|37430508	37394320-37395079|37395093-37395603|37396040-37399269|37399305-37400047|37400062-37401080|37406742-37406914|37407285-37407433|37410327-37410505|37411385-37411486|37414176-37414331|37414336-37414515|37415184-37415628|37416107-37416344|37417388-37417918|37418203-37418390|37419579-37420730|37421370-37422102|37422347-37424306|37424625-37424780|37424911-37425284|37425512-37425679|37425714-37427844|374…	ENSG00000134138	chr15|37393504|37395503
chr15|+|52821554|52822293	52821554-52822293	ENSG00000197535	chr15|52821247|52823246
chr16|-|71657644|71658218	71657644-71658218	ENSG00000140832	chr16|71658090|71660089
chr16|+|89883930|89884358	89883930-89884358	ENSG00000187741	chr16|89883065|89885064
chr16|-|22735857|22826094	22735857-22735977|22738378-22738467|22814310-22814606|22814886-22815108|22818931-22819108|22819604-22819831|22820372-22820793|22821048-22821210|22821357-22821540|22823083-22823406|22823444-22823722|22824308-22824765|22824830-22825319|22826028-22826094	ENSG00000122254	chr16|22823499|22825498
chr16|+|75469086|75470304	75469086-75470304	ENSG00000153774	chr16|75467383|75469382
chr16|-|31223141|31223617	31223141-31223617	ENSG00000177238	chr16|31223343|31225342
chr16|+|31519856|31520770	31519856-31520770	ENSG00000140688	chr16|31519734|31521733
chr16|+|10277539|10277954	10277539-10277954	ENSG00000183454	chr16|10276611|10278610
chr16|+|2827616|2828625	2827616-2828625	ENSG00000103363	chr16|2827278|2829277
chr16|+|47007621|47008117	47007621-47008117	ENSG00000069345	chr16|47007625|47009624
chr16|-|2021537|2021888	2021537-2021888	ENSG00000183751	chr16|2020039|2022038
chr16|+|75589955|75590512	75589955-75590512	ENSG00000205084	chr16|75590170|75592169
chr16|-|56736376|56763902	56736376-56736400|56743115-56743157|56743826-56744040|56746132-56746292|56757671-56757853|56759601-56760284|56760289-56760543|56760827-56761442|56762056-56762210|56762295-56762453|56762564-56762724|56763365-56763902	ENSG00000102900	chr16|56762038|56764037
chr16|-|87422840|87423589	87422840-87423589	ENSG00000140941	chr16|87423407|87425406
chr16|-|10835655|10836242	10835655-10836242	ENSG00000103274	chr16|10835679|10837678
chr16|-|28833366|28833969	28833366-28833969	ENSG00000168488	chr16|28832321|28834320
chr16|+|30597130|30597704	30597130-30597704	ENSG00000197162	chr16|30597092|30599091
chr16|-|22018157|22019004	22018157-22019004	ENSG00000185716	chr16|22017457|22019456
chr16|-|3088259|3095846	3088259-3088348|3088502-3088638|3088877-3089153|3089633-3089871|3091348-3091735|3092739-3092953|3094399-3094569|3095558-3095735|3095779-3095846	ENSG00000008516	chr16|3094683|3096682
chr16|-|75597731|75598285	75597731-75598285	ENSG00000034713	chr16|75598250|75600249
chr16|-|22391811|22392112	22391811-22392112	ENSG00000230872	chr16|22391758|22393757
chr16|+|30441473|30441899	30441473-30441899	ENSG00000179958	chr16|30441396|30443395
chr16|+|30598177|30598484	30598177-30598484	ENSG00000197162	chr16|30597092|30599091
chr16|-|31467846|31468835	31467846-31468835	ENSG00000140691	chr16|31467595|31469594
chr16|+|4666523|4666940	4666523-4666940	ENSG00000153443	chr16|4664927|4666926
chr16|-|67551853|67563843	67551853-67552432|67552468-67552925|67555045-67555480|67556720-67557199|67558246-67558882|67558988-67559209|67559431-67559849|67562220-67562609|67563485-67563843	ENSG00000039523	chr16|67560721|67562720
chr16|-|30934243|30934576	30934243-30934576	ENSG00000099364	chr16|30932393|30934392
chr16|-|71658356|71659051	71658356-71659051	ENSG00000140832	chr16|71658090|71660089
chr16|-|12993272|12993968	12993272-12993968	ENSG00000237515	chr16|12993456|12995455
chr16|+|87526812|87527165	87526812-87527165	ENSG00000140948	chr16|87525651|87527650
chr16|+|84150669|84151579	84150669-84151579	ENSG00000140943	chr16|84150548|84152547
chr16|-|87634948|87635364	87634948-87635364	ENSG00000154118	chr16|87633442|87635441
chr16|+|2320284|2320640	2320284-2320640	ENSG00000205937	chr16|2318379|2320378
chr16|-|72041103|72041452	72041103-72041452	ENSG00000102967	chr16|72040644|72042643
chr16|-|31482476|31482850	31482476-31482850	ENSG00000140682	chr16|31481395|31483394
chr16|+|67218734|67221007	67218734-67220210|67220375-67221007	ENSG00000196123	chr16|67217883|67219882
chr16|+|73093468|73094122	73093468-73094122	ENSG00000140836	chr16|73092534|73094533
chr16|-|21961974|21964343	21961974-21964343	ENSG00000140740	chr16|21961982|21963981
chr16|+|3628422|3628839	3628422-3628839	ENSG00000167984	chr16|3627401|3629400
chr16|+|52581893|52597477	52581893-52582046|52594389-52594560|52597439-52597477	ENSG00000103460	chr16|52581714|52583713
chr16|+|4167282|4167675	4167282-4167675	ENSG00000162104	chr16|4166186|4168185
chr16|+|25270142|25270933	25270142-25270933	ENSG00000155592	chr16|25269252|25271251
chr16|-|58548762|58549405	58548762-58549405	ENSG00000103037	chr16|58547384|58549383
chr16|-|1029407|1030801	1029407-1030801	ENSG00000005513	chr16|1029809|1031808
chr16|+|48643358|48644668	48643358-48643453|48644127-48644563|48644566-48644668	ENSG00000102921	chr16|48644120|48646119
chr16|-|15489389|15489708	15489389-15489708	ENSG00000156968	chr16|15487612|15489611
chr16|-|638068|638416	638068-638416	ENSG00000197562	chr16|637358|639357
chr16|+|75467729|75468764	75467729-75468764	ENSG00000153774	chr16|75467383|75469382
chr16|-|30932973|30933335	30932973-30933335	ENSG00000099364	chr16|30932393|30934392
chr16|-|22393732|22394031	22393732-22394031	ENSG00000230872	chr16|22391758|22393757
chr16|-|2732024|2732369	2732024-2732369	ENSG00000167977	chr16|2730499|2732498
chr16|+|12010671|12011105	12010671-12011105	ENSG00000103342	chr16|12010519|12012518
chr16|+|47008428|47008733	47008428-47008733	ENSG00000069345	chr16|47007625|47009624
chr16|-|15067532|15068284	15067532-15068284	ENSG00000179889	chr16|15066600|15068599
chr16|+|58163444|58193119	58163444-58163567|58165160-58165453|58171852-58171954|58172321-58172413|58192652-58193119	ENSG00000070761	chr16|58163325|58165324
chr16|+|68482594|68483641	68482594-68483641	ENSG00000103056	chr16|68482591|68484590
chr16|-|58426172|58426603	58426172-58426603	ENSG00000181938	chr16|58424299|58426298
chr16|+|68483918|68484309	68483918-68484309	ENSG00000103056	chr16|68482591|68484590
chr16|-|30933487|30934187	30933487-30934187	ENSG00000099364	chr16|30932393|30934392
chr16|+|3661902|3691111	3661902-3662007|3662687-3663736|3664335-3664536|3664862-3665399|3665494-3665805|3666703-3667092|3668693-3668897|3673191-3673366|3690716-3691111	ENSG00000188827	chr16|3661599|3663598
chr16|+|87527260|87527784	87527260-87527784	ENSG00000140948	chr16|87525651|87527650
chr16|+|28937175|28937544	28937175-28937544	ENSG00000177548	chr16|28937073|28939072
chr16|-|57767207|57767803	57767207-57767803	ENSG00000140854	chr16|57767643|57769642
chr16|-|31482851|31483191	31482851-31483191	ENSG00000140682	chr16|31481395|31483394
chr16|+|62070547|62145909	62070547-62070741|62071117-62071774|62072345-62073226|62073260-62073563|62074557-62074650|62074669-62074839|62074842-62074945|62076014-62076269|62076351-62076505|62077302-62077853|62078171-62078513|62079724-62079911|62080104-62080380|62080654-62080996|62082034-62082384|62082664-62082829|62082983-62083216|62083400-62083840|62083954-62084143|62085979-62086226|62086393-62087484|62087505-62087536|620…	ENSG00000150394	chr16|62070739|62072738
chr16|-|575484|575932	575484-575932	ENSG00000103326	chr16|575857|577856
chr16|+|73094458|73096639	73094458-73094694|73094711-73095267|73095415-73096639	ENSG00000140836	chr16|73092534|73094533
chr16|-|28895685|28895989	28895685-28895989	ENSG00000245192	chr16|28895205|28897204
chr16|+|11891317|11892340	11891317-11892340	ENSG00000122299	chr16|11891099|11893098
chr16|+|11036442|11036773	11036442-11036773	ENSG00000182108	chr16|11036317|11038316
chr16|+|67449896|67459683	67449896-67450046|67459282-67459683	ENSG00000159714	chr16|67450377|67452376
chr16|-|31469359|31470058	31469359-31470058	ENSG00000140691	chr16|31467595|31469594
chr16|-|67583128|67597239	67583128-67584367|67584572-67584731|67584986-67585152|67587020-67587441|67587867-67588195|67589590-67590301|67590927-67591356|67591631-67591864|67592109-67592397|67593425-67593798|67594778-67595910|67596985-67597166|67597198-67597239	ENSG00000102974	chr16|67594311|67596310
chr16|+|79636146|79636466	79636146-79636466	ENSG00000178573	chr16|79634611|79636610
chr16|+|12010137|12010553	12010137-12010553	ENSG00000103342	chr16|12010519|12012518
chr16|-|85059487|85060632	85059487-85060632	ENSG00000135709	chr16|85059376|85061375
chr16|-|31043251|31043692	31043251-31043692	ENSG00000103496	chr16|31042320|31044319
chr16|-|30709030|30709528	30709030-30709528	ENSG00000080603	chr16|30707531|30709530
chr16|+|29937626|29937948	29937626-29937948	ENSG00000174943	chr16|29937549|29939548
chr16|-|89282645|89283991	89282645-89283991	ENSG00000170100	chr16|89282112|89284111
chr16|+|1021265|1021794	1021265-1021794	ENSG00000103227	chr16|1020982|1022981
chr16|-|30967408|30967945	30967408-30967945	ENSG00000099381	chr16|30966616|30968615
chr16|+|30441915|30442499	30441915-30442499	ENSG00000179958	chr16|30441396|30443395
chr16|-|28895246|28895582	28895246-28895582	ENSG00000245192	chr16|28895205|28897204
chr16|-|83930897|83932262	83930897-83931221|83931256-83931453|83931592-83932223|83932239-83932262	ENSG00000103150	chr16|83930731|83932730
chr16|+|30621632|30621984	30621632-30621984	ENSG00000156853	chr16|30621700|30623699
chr16|+|68484551|68485179	68484551-68485179	ENSG00000103056	chr16|68482591|68484590
chr16|+|47178265|47196764	47178265-47178405|47179585-47179748|47179782-47179937|47187627-47187707|47191466-47191515|47195460-47195501|47196462-47196764	ENSG00000171208	chr16|47177908|47179907
chr16|-|12993998|12994578	12993998-12994578	ENSG00000237515	chr16|12993456|12995455
chr16|-|58495926|58496483	58495926-58496483	ENSG00000103034	chr16|58495607|58497606
chr16|+|2319695|2320276	2319695-2320276	ENSG00000205937	chr16|2318379|2320378
chr16|-|70363342|70380258	70363342-70363541|70366744-70366946|70367723-70367863|70375843-70376002|70380102-70380258	ENSG00000168872	chr16|70378733|70380732
chr16|-|89572594|89572968	89572594-89572968	ENSG00000197912	chr16|89572812|89574811
chr16|+|84152193|84152702	84152193-84152702	ENSG00000140943	chr16|84150548|84152547
chr16|+|48644973|48645873	48644973-48645873	ENSG00000102921	chr16|48644120|48646119
chr16|-|67926280|67926969	67926280-67926969	ENSG00000159792	chr16|67925176|67927175
chr16|-|57768826|57769147	57768826-57769147	ENSG00000140854	chr16|57767643|57769642
chr16|-|25700494|25702450	25700494-25701198|25701288-25701573|25701759-25702081|25702250-25702450	ENSG00000182601	chr16|25701348|25703347
chr16|-|84400528|84400853	84400528-84400853	ENSG00000064270	chr16|84400134|84402133
chr17|+|55927921|55928304	55927921-55928304	ENSG00000181610	chr17|55927399|55929398
chr17|+|1929325|1929876	1929325-1929876	ENSG00000185924	chr17|1928178|1930177
chr17|+|71641701|71642046	71641701-71642046	ENSG00000069188	chr17|71640227|71642226
chr17|-|29034204|29034680	29034204-29034680	ENSG00000247185	chr17|29034658|29036657
chr17|+|40729715|40730281	40729715-40730281	ENSG00000131470	chr17|40729747|40731746
chr17|-|16942768|16945323	16942768-16943360|16943372-16943572|16944415-16945323	ENSG00000133030	chr17|16944075|16946074
chr17|-|9479560|9479870	9479560-9479870	ENSG00000166596	chr17|9477945|9479944
chr17|+|618858|619403	618858-619403	ENSG00000141252	chr17|618096|620095
chr17|+|42299659|42300512	42299659-42300512	ENSG00000108312	chr17|42298994|42300993
chr17|-|19911429|19912102	19911429-19912102	ENSG00000128487	chr17|19910615|19912614
chr17|-|9548036|9548343	9548036-9548343	ENSG00000154914	chr17|9546951|9548950
chr17|+|4808120|4808582	4808120-4808582	ENSG00000108556	chr17|4806369|4808368
chr17|+|4167353|4171685	4167353-4168210|4168504-4168744|4168839-4169035|4169135-4169465|4169588-4170221|4170521-4171685	ENSG00000185722	chr17|4167274|4169273
chr17|-|48241477|48241834	48241477-48241834	ENSG00000108823	chr17|48239576|48241575
chr17|-|29034755|29035840	29034755-29035840	ENSG00000247185	chr17|29034658|29036657
chr17|-|68164698|68165163	68164698-68165163	ENSG00000123700	chr17|68162815|68164814
chr17|-|45699284|45726809	45699284-45699453|45700760-45700948|45701045-45701486|45702087-45702369|45703913-45703993|45706099-45706265|45707129-45707691|45707818-45708032|45708401-45708542|45711302-45711770|45713688-45713967|45714278-45714675|45716358-45716523|45718783-45719016|45720825-45721032|45721397-45721601|45722145-45722579|45722584-45722731|45724880-45725039|45725148-45725383|45726086-45726436|45726762-45726809	ENSG00000108424	chr17|45724843|45726842
chr17|-|21029608|21030198	21029608-21030198	ENSG00000109016	chr17|21028259|21030258
chr17|+|42201114|42201936	42201114-42201936	ENSG00000108840	chr17|42201014|42203013
chr17|-|44999965|45000264	44999965-45000264	ENSG00000108433	chr17|44998487|45000486
chr17|+|37558069|37562807	37558069-37558151|37558788-37559290|37559856-37560018|37560664-37561404|37561459-37562807	ENSG00000108306	chr17|37557898|37559897
chr17|-|51917313|52977936	51939833-51940008|52031652-52031675|52032194-52032390|52039551-52039713|52041183-52041356|52048337-52048393|52048820-52048879|52050663-52050834|52052338-52052566|52052685-52052840|52053390-52053545|52066798-52066956|52068761-52068927|52081140-52081350|52082298-52082909|52098373-52098562|52099291-52099450|52099679-52099855|52111939-52112130|52139143-52139431|52141053-52141237|52141519-52141794|521…	ENSG00000141198	chr17|52976053|52978052
chr17|+|17184603|17185257	17184603-17185257	ENSG00000141030	chr17|17184607|17186606
chr17|-|73518537|73520693	73518537-73518579|73519334-73519572|73519627-73519822|73520392-73520693	ENSG00000073350	chr17|73519784|73521783
chr17|+|76838949|76839874	76838949-76839874	ENSG00000055483	chr17|76836969|76838968
chr17|-|62073989|62076373	62073989-62074623|62076193-62076373	ENSG00000224383	chr17|62073712|62075711
chr17|-|75522691|75523035	75522691-75523035	ENSG00000250179	chr17|75522208|75524207
chr17|-|48240965|48241299	48240965-48241299	ENSG00000108823	chr17|48239576|48241575
chr17|+|7308805|7309213	7308805-7309213	ENSG00000187838	chr17|7307416|7309415
chr17|+|33290314|33290757	33290314-33290757	ENSG00000132141	chr17|33288506|33290505
chr17|-|74551815|74552194	74551815-74552194	ENSG00000163597	chr17|74551853|74553852
chr17|-|46123902|46125203	46123902-46125203	ENSG00000082641	chr17|46123687|46125686
chr17|-|81035950|81036333	81035950-81036333	ENSG00000176845	chr17|81035568|81037567
chr17|-|48618615|48618933	48618615-48618933	ENSG00000006282	chr17|48618420|48620419
chr17|+|74237030|74237474	74237030-74237474	ENSG00000141576	chr17|74236390|74238389
chr17|+|37323451|37323872	37323451-37323872	ENSG00000141748	chr17|37323318|37325317
chr17|-|55332229|55332612	55332229-55332612	ENSG00000153944	chr17|55331213|55333212
chr17|-|7464505|7464962	7464505-7464962	ENSG00000161956	chr17|7463273|7465272
chr17|+|2615294|2616146	2615294-2616146	ENSG00000132361	chr17|2614927|2616926
chr17|+|56297192|56310097	56297192-56297420|56310021-56310097	ENSG00000011143	chr17|56296966|56298965
chr17|-|7341177|7341542	7341177-7341542	ENSG00000161958	chr17|7340690|7342689
chr17|+|43339574|43345615	43339574-43339710|43340311-43340468|43342540-43342696|43343104-43343290|43344447-43344695|43344783-43345615	ENSG00000184361	chr17|43339479|43341478
chr17|+|63054217|63054792	63054217-63054792	ENSG00000120063	chr17|63052920|63054919
chr17|-|38277239|38277750	38277239-38277750	ENSG00000188895	chr17|38276791|38278790
chr17|-|73007763|73008071	73007763-73008071	ENSG00000167862	chr17|73006781|73008780
chr17|+|42300647|42301069	42300647-42301069	ENSG00000108312	chr17|42298994|42300993
chr17|+|5095302|5151204	5095302-5095458|5105038-5105254|5107326-5107509|5111198-5111380|5111390-5111583|5112000-5112229|5113045-5113190|5116310-5116511|5117345-5117504|5118442-5118588|5124324-5124349|5126612-5126883|5127112-5127487|5129058-5129802|5130081-5130483|5131022-5131212|5131294-5131305|5131940-5132692|5133399-5133965|5134223-5134393|5134659-5135091|5135337-5136004|5136462-5136667|5136682-5136768|5136942-5137329…	ENSG00000180626	chr17|5095178|5097177
chr17|+|79269422|79270036	79269422-79270036	ENSG00000157637	chr17|79269347|79271346
chr17|+|58158109|58158421	58158109-58158421	ENSG00000068097	chr17|58156292|58158291
chr17|+|3797428|3798069	3797428-3798069	ENSG00000004660	chr17|3796338|3798337
chr17|+|10102301|10102717	10102301-10102717	ENSG00000007237	chr17|10101868|10103867
chr17|-|64297565|64298019	64297565-64298019	ENSG00000154229	chr17|64296945|64298944
chr17|+|58157325|58157946	58157325-58157946	ENSG00000068097	chr17|58156292|58158291
chr17|+|56406255|56430010	56406255-56406825|56406867-56407093|56411526-56411695|56411700-56412078|56412770-56413229|56414809-56415175|56415925-56416255|56417206-56417377|56417406-56417579|56417634-56417824|56419893-56420131|56420443-56420623|56420835-56421048|56421149-56421535|56422140-56422359|56422529-56423184|56423261-56423668|56424456-56424729|56425167-56425321|56426289-56427119|56428678-56429059|56429096-56429275|564…	ENSG00000005379	chr17|56406152|56408151
chr17|+|55928336|55928726	55928336-55928726	ENSG00000181610	chr17|55927399|55929398
chr17|+|10633128|10657587	10633128-10633217|10637355-10637653|10638042-10638271|10639919-10639955|10640701-10640858|10655708-10655912|10657546-10657587	ENSG00000187824	chr17|10633646|10635645
chr17|-|76226608|76227052	76226608-76227052	ENSG00000204278	chr17|76225392|76227391
chr17|-|65372777|65373124	65372777-65373124	ENSG00000154217	chr17|65371925|65373924
chr17|+|78121112|78121450	78121112-78121450	ENSG00000141543	chr17|78120982|78122981
chr17|-|55332765|55333187	55332765-55333187	ENSG00000153944	chr17|55331213|55333212
chr17|-|66092354|66097598	66092354-66092619|66092639-66092912|66094983-66095262|66097556-66097598	ENSG00000237854	chr17|66095709|66097708
chr17|+|80231705|80270036	80231705-80234003|80234240-80234514|80234780-80235104|80235338-80235722|80235763-80236483|80236587-80237428|80237692-80238002|80243216-80243381|80243758-80243962|80245500-80245661|80248725-80248804|80250138-80250196|80251383-80251772|80251866-80252326|80252361-80252966|80255287-80255617|80270014-80270036	ENSG00000141551	chr17|80231576|80233575
chr17|+|56430011|56431080	56430011-56431080	ENSG00000213246	chr17|56429563|56431562
chr17|-|29419759|29420142	29419759-29420142	ENSG00000196712	chr17|29419946|29421945
chr17|-|19313133|19313497	19313133-19313497	ENSG00000128482	chr17|19312508|19314507
chr17|+|42298652|42299609	42298652-42299609	ENSG00000108312	chr17|42298994|42300993
chr17|-|60703929|60704435	60703929-60704435	ENSG00000011028	chr17|60702763|60704762
chr17|+|49198578|49198918	49198578-49198918	ENSG00000008294	chr17|49198226|49200225
chr17|-|38276611|38276993	38276611-38276993	ENSG00000188895	chr17|38276791|38278790
chr17|+|79906806|79918438	79906806-79907018|79907694-79907857|79908445-79908977|79909552-79909726|79909946-79910147|79910432-79910675|79910764-79911041|79912316-79912592|79913133-79913427|79918425-79918438	ENSG00000185105	chr17|79905109|79907108
chr17|-|898358|898742	898358-898742	ENSG00000177370	chr17|898358|900357
chr17|+|32484782|32488888	32484782-32484856|32486062-32486134|32488444-32488888	ENSG00000108684	chr17|32483551|32485550
chr17|-|11211961|11501780	11211961-11212104|11215848-11215927|11281719-11282048|11303746-11303919|11436591-11436748|11452442-11452605|11453130-11453380|11455462-11455625|11464114-11464210|11476851-11477039|11501697-11501719	ENSG00000007174	chr17|11499749|11501748
chr17|-|60554452|60555364	60554452-60555364	ENSG00000146872	chr17|60554387|60556386
chr17|+|56086473|56087118	56086473-56087118	ENSG00000136450	chr17|56084707|56086706
chr17|+|7307974|7308780	7307974-7308119|7308220-7308780	ENSG00000187838	chr17|7307416|7309415
chr17|-|899092|899402	899092-899402	ENSG00000177370	chr17|898358|900357
chr17|-|36506870|36507534	36506870-36507534	ENSG00000174111	chr17|36506006|36508005
chr17|-|68161898|68164576	68161898-68164576	ENSG00000123700	chr17|68162815|68164814
chr17|+|34122985|34123291	34122985-34123291	ENSG00000129270	chr17|34122640|34124639
chr17|+|80409137|80409499	80409137-80409499	ENSG00000178927	chr17|80408694|80410693
chr17|-|7463378|7463761	7463378-7463761	ENSG00000161956	chr17|7463273|7465272
chr17|+|619625|620081	619625-620081	ENSG00000141252	chr17|618096|620095
chr17|-|7761932|7786575	7761932-7762149|7762548-7762728|7762810-7763007|7763008-7763378|7763772-7764185|7764543-7764718|7764724-7765496|7767173-7767367|7769726-7770002|7770930-7771217|7771224-7771642|7771736-7771910|7772031-7772826|7773305-7773486|7773673-7773937|7774776-7775023|7775239-7775706|7775994-7776712|7776968-7777578|7777695-7777944|7779776-7780649|7781252-7781462|7782026-7782292|7782436-7783115|7783374-7783592…	ENSG00000170004	chr17|7786125|7788124
chr17|+|40307625|40307985	40307625-40307985	ENSG00000108774	chr17|40307035|40309034
chr17|+|70590449|70590797	70590449-70590797	ENSG00000227036	chr17|70588943|70590942
chr17|+|26731785|26734953	26731785-26732469|26733425-26733891|26734599-26734920|26734944-26734953	ENSG00000076351	chr17|26733228|26735227
chr17|+|76837328|76838089	76837328-76838089	ENSG00000055483	chr17|76836969|76838968
chr17|-|46123281|46123740	46123281-46123740	ENSG00000082641	chr17|46123687|46125686
chr17|+|70590913|70591941	70590913-70591941	ENSG00000227036	chr17|70588943|70590942
chr17|-|55149395|55162347	55149395-55149859|55153149-55153633|55153686-55153900|55155655-55155910|55156468-55156636|55156648-55156771|55159211-55159475|55159784-55160331|55161965-55162004|55162201-55162347	ENSG00000121057	chr17|55160552|55162551
chr17|-|7283391|7283831	7283391-7283831	ENSG00000174292	chr17|7282366|7284365
chr17|+|47022387|47022786	47022387-47022786	ENSG00000159210	chr17|47022479|47024478
chr17|+|38084764|38085152	38084764-38085152	ENSG00000172057	chr17|38083854|38085853
chr17|+|56084155|56085764	56084155-56085764	ENSG00000136450	chr17|56084707|56086706
chr17|-|81035267|81035801	81035267-81035801	ENSG00000176845	chr17|81035568|81037567
chr17|-|4709422|4709889	4709422-4709889	ENSG00000129219	chr17|4708392|4710391
chr17|+|80657431|80657977	80657431-80657977	ENSG00000141542	chr17|80656598|80658597
chr17|-|37778323|37784636	37778323-37778458|37780247-37780579|37780926-37781327|37784614-37784636	ENSG00000131771	chr17|37781180|37783179
chr17|-|7282940|7283350	7282940-7283350	ENSG00000174292	chr17|7282366|7284365
chr17|+|4807638|4808093	4807638-4808093	ENSG00000108556	chr17|4806369|4808368
chr18|+|40695782|40749544	40695782-40697086|40699925-40700239|40700338-40700639|40701477-40701629|40702096-40702328|40702588-40702864|40703052-40703380|40703708-40703899|40704254-40704776|40705095-40705445|40705685-40706783|40706798-40707237|40707595-40709055|40712523-40712684|40714004-40714163|40714623-40715254|40726157-40726325|40738736-40738861|40739782-40739936|40741458-40741687|40743188-40743414|40743934-40744105|407…	ENSG00000152214	chr18|40695657|40697656
chr18|+|72921764|72922111	72921764-72922111	ENSG00000180011	chr18|72921303|72923302
chr18|-|76736524|76738596	76736524-76737509|76737555-76738350|76738358-76738596	ENSG00000256463	chr18|76738276|76740275
chr18|+|47341691|47342632	47341691-47342558|47342587-47342632	ENSG00000167315	chr18|47340273|47342272
chr18|-|9128777|9135217	9128777-9128966|9131313-9131543|9132153-9132328|9132873-9133153|9133334-9133995|9134092-9134252|9134304-9134765|9135061-9135217	ENSG00000101745	chr18|9134759|9136758
chr18|-|20713560|20714070	20713560-20714070	ENSG00000134508	chr18|20712529|20714528
chr18|+|31805249|31806259	31805249-31806259	ENSG00000101746	chr18|31803515|31805514
chr18|+|67874215|67877161	67874215-67874537|67874886-67875064|67875907-67876059|67876929-67877161	ENSG00000176225	chr18|67872962|67874961
chr18|+|29523288|29524112	29523288-29524112	ENSG00000153339	chr18|29523063|29525062
chr18|+|47340873|47341230	47340873-47341230	ENSG00000167315	chr18|47340273|47342272
chr18|+|9614213|9619363	9614213-9614297|9615147-9615498|9619193-9619363	ENSG00000154845	chr18|9614567|9616566
chr18|-|33159686|33160012	33159686-33160012	ENSG00000141429	chr18|33159004|33161003
chr18|+|812780|813745	812780-813745	ENSG00000176105	chr18|812327|814326
chr18|+|43547587|43548260	43547587-43548260	ENSG00000152223	chr18|43547240|43549239
chr18|-|32072659|32073203	32072659-32073203	ENSG00000134769	chr18|32071255|32073254
chr18|-|51795005|51795393	51795005-51795393	ENSG00000101751	chr18|51793890|51795889
chr18|-|9093826|9102508	9093826-9093906|9102064-9102508	ENSG00000178127	chr18|9100629|9102628
chr18|+|12884486|12886186	12884486-12886186	ENSG00000175354	chr18|12884337|12886336
chr18|-|61633715|61635789	61633715-61634219|61635188-61635789	ENSG00000166401	chr18|61635160|61637159
chr18|+|67873255|67873632	67873255-67873632	ENSG00000176225	chr18|67872962|67874961
chr18|-|5230995|5231357	5230995-5231357	ENSG00000228344	chr18|5230876|5232875
chr18|-|74528711|74534204	74528711-74528798|74530036-74530261|74530522-74530687|74530768-74531372|74531774-74532195|74532773-74533322|74533457-74533794|74533805-74534204	ENSG00000130856	chr18|74534117|74536116
chr18|+|31803699|31804477	31803699-31804477	ENSG00000101746	chr18|31803515|31805514
chr18|-|67066901|67067883	67066901-67067883	ENSG00000206052	chr18|67066285|67068284
chr18|+|35146261|35146755	35146261-35146467|35146542-35146755	ENSG00000101489	chr18|35146000|35147999
chr18|-|13216860|13217265	13216860-13217265	ENSG00000168675	chr18|13216787|13218786
chr18|-|77790521|77793944	77790521-77790577|77791421-77791640|77792979-77793138|77793851-77793944	ENSG00000101546	chr18|77792347|77794346
chr18|-|3246622|3247320	3246622-3247320	ENSG00000101608	chr18|3245529|3247528
chr18|-|9136242|9136641	9136242-9136641	ENSG00000101745	chr18|9134759|9136758
chr18|-|9913310|9913736	9913310-9913736	ENSG00000101558	chr18|9912000|9913999
chr18|+|28742984|28743285	28742984-28743285	ENSG00000134765	chr18|28742819|28744818
chr18|+|18692300|18692705	18692300-18692705	ENSG00000067900	chr18|18691812|18693811
chr18|+|19285074|19285948	19285074-19285948	ENSG00000158201	chr18|19284766|19286765
chr18|-|903201|905249	903201-905249	ENSG00000141433	chr18|902415|904414
chr18|+|77712927|77713468	77712927-77713468	ENSG00000122490	chr18|77711664|77713663
chr18|+|70533884|70548632	70533884-70534150|70535039-70535235|70535921-70536205|70536253-70536375|70536627-70537220|70537222-70537940|70538051-70539512|70539515-70540016|70540285-70540802|70541543-70543764|70543793-70544841|70544901-70547199|70547322-70547495|70547853-70548632	ENSG00000166342	chr18|70535184|70537183
chr18|-|76738630|76739503	76738630-76738807|76739040-76739226|76739420-76739503	ENSG00000256463	chr18|76738276|76740275
chr18|+|268463|271911	268463-268703|268789-268873|269360-269525|270091-270266|271701-271911	ENSG00000079134	chr18|268059|270058
chr18|-|10448644|10455096	10448644-10448731|10448773-10449600|10449951-10450142|10450164-10450432|10450569-10450977|10451462-10451769|10452015-10452353|10452713-10452864|10452997-10453130|10455012-10455096	ENSG00000154856	chr18|10452626|10454625
chr18|-|12946300|12947714	12946300-12947714	ENSG00000085415	chr18|12945984|12947983
chr18|-|9135409|9136156	9135409-9136156	ENSG00000101745	chr18|9134759|9136758
chr18|-|63415566|63416004	63415566-63416004	ENSG00000081138	chr18|63415489|63417488
chr18|-|61636609|61637203	61636609-61637203	ENSG00000166401	chr18|61635160|61637159
chr18|-|9473463|9473868	9473463-9473868	ENSG00000017797	chr18|9473008|9475007
chr18|-|2652590|2655827	2652590-2653362|2653895-2654259|2654354-2655044|2655760-2655827	ENSG00000101596	chr18|2653887|2655886
chr18|+|5632223|5632891	5632223-5632891	ENSG00000082397	chr18|5630640|5632639
chr18|-|8695856|8707679	8695856-8696119|8696844-8697002|8698570-8698804|8699016-8699247|8699249-8699403|8699713-8700047|8700790-8700983|8701190-8701471|8703514-8703668|8707068-8707679	ENSG00000168502	chr18|8704514|8706513
chr18|+|72123922|72128011	72123922-72124028|72126782-72126958|72127765-72128011	ENSG00000187773	chr18|72125179|72127178
chr18|+|25758572|25759364	25758572-25759364	ENSG00000170558	chr18|25757410|25759409
chr18|-|67066474|67066828	67066474-67066828	ENSG00000206052	chr18|67066285|67068284
chr18|+|46477162|46477686	46477162-46477686	ENSG00000101665	chr18|46477081|46479080
chr18|+|29265553|29268383	29265553-29268383	ENSG00000118276	chr18|29264686|29266685
chr18|-|60188884|60189230	60188884-60189230	ENSG00000141664	chr18|60188659|60190658
chr18|+|31804937|31805246	31804937-31805246	ENSG00000101746	chr18|31803515|31805514
chr18|-|9318971|9334436	9318971-9319474|9320485-9320853|9321879-9322032|9322060-9322150|9334135-9334436	ENSG00000128791	chr18|9332766|9334765
chr18|-|60381622|60382265	60381622-60382265	ENSG00000081913	chr18|60380673|60382672
chr18|+|32924425|32925162	32924425-32925162	ENSG00000172466	chr18|32924420|32926419
chr18|-|42257397|42259077	42257397-42258941|42258966-42259077	ENSG00000152217	chr18|42258139|42260138
chr18|+|21978532|21981354	21978532-21978605|21978807-21979226|21980024-21980247|21981064-21981354	ENSG00000141447	chr18|21977823|21979822
chr18|+|44336897|44380901	44336897-44337138|44337436-44337630|44337704-44338422|44338760-44339653|44339774-44340268|44340430-44340588|44340589-44341219|44341461-44341738|44341918-44342313|44342434-44344264|44345162-44345349|44347297-44347513|44352531-44352829|44353289-44353752|44355526-44355740|44358989-44359175|44360267-44360429|44361004-44361253|44362527-44362638|44366353-44367256|44367326-44367491|44368360-44368605|443…	ENSG00000101638	chr18|44337132|44339131
chr18|+|28681922|28742640	28681922-28681977|28683086-28683157|28683674-28683862|28684542-28684785|28686942-28687129|28689619-28689858|28710815-28711105|28711117-28711268|28730762-28730851|28742498-28742640	ENSG00000134755	chr18|28682378|28684377
chr18|+|74846416|74846731	74846416-74846731	ENSG00000197971	chr18|74845639|74847638
chr18|+|61034582|61048862	61034582-61035092|61035781-61035935|61036276-61036473|61036665-61036836|61038514-61039116|61039279-61039580|61040669-61040953|61041989-61042226|61043424-61043726|61045962-61046140|61046421-61046629|61046996-61047183|61048450-61048862	ENSG00000119537	chr18|61034743|61036742
chr18|-|6728931|6729835	6728931-6729167|6729719-6729835	ENSG00000088756	chr18|6727822|6729821
chr18|-|32069682|32072124	32069682-32072124	ENSG00000134769	chr18|32071255|32073254
chr18|-|33160580|33160967	33160580-33160967	ENSG00000141429	chr18|33159004|33161003
chr19|-|9250550|9251019	9250550-9251019	ENSG00000130803	chr19|9249057|9251056
chr19|-|41809606|41815491	41809606-41809611|41813215-41813666|41813699-41813946|41814165-41814472|41814602-41815491	ENSG00000142039	chr19|41814095|41816094
chr19|+|59031423|59032142	59031423-59032142	ENSG00000119574	chr19|59030921|59032920
chr19|+|346130|347362	346130-346429|347351-347362	ENSG00000105556	chr19|344791|346790
chr19|-|45593280|45593788	45593280-45593788	ENSG00000104866	chr19|45593051|45595050
chr19|-|495531|495853	495531-495853	ENSG00000099866	chr19|494455|496454
chr19|-|37988081|37997967	37988081-37988494|37988712-37989088|37991238-37991438|37991906-37992061|37992165-37992382|37994013-37994233|37994521-37994981|37996748-37996943|37997485-37997967	ENSG00000188227	chr19|37995842|37997841
chr19|+|44384582|44385104	44384582-44385104	ENSG00000176222	chr19|44384291|44386290
chr19|-|45593940|45594290	45593940-45594290	ENSG00000104866	chr19|45593051|45595050
chr19|+|635315|635740	635315-635740	ENSG00000099821	chr19|633568|635567
chr19|-|10762545|10763039	10762545-10763039	ENSG00000129351	chr19|10762938|10764937
chr19|+|34012875|34016656	34012875-34012920|34014327-34014402|34015796-34016058|34016305-34016656	ENSG00000124299	chr19|34012799|34014798
chr19|-|38809113|38809471	38809113-38809471	ENSG00000099337	chr19|38808483|38810482
chr19|-|55794936|55795266	55794936-55795266	ENSG00000160469	chr19|55793535|55795534
chr19|-|18721893|18722336	18721893-18722336	ENSG00000105696	chr19|18721683|18723682
chr19|-|58987697|58988132	58987697-58988132	ENSG00000083838	chr19|58985796|58987795
chr19|+|29704157|29706359	29704157-29704341|29704588-29704728|29706188-29706359	ENSG00000169021	chr19|29704136|29706135
chr19|+|5978808|5981292	5978808-5979232|5979367-5979515|5979552-5979748|5980240-5980738|5981251-5981292	ENSG00000031823	chr19|5978320|5980319
chr19|+|55629697|55629998	55629697-55629998	ENSG00000125503	chr19|55628927|55630926
chr19|+|10048319|10048709	10048319-10048709	ENSG00000105088	chr19|10047070|10049069
chr19|+|37958463|37958930	37958463-37958930	ENSG00000196437	chr19|37958339|37960338
chr19|+|44259356|44259798	44259356-44259798	ENSG00000105771	chr19|44259142|44261141
chr19|-|33178003|33182880	33178003-33178174|33180606-33180853|33181066-33181420|33182073-33182880	ENSG00000213965	chr19|33180868|33182867
chr19|+|36980548|36981388	36980548-36981388	ENSG00000186017	chr19|36980804|36982803
chr19|-|50352119|50352595	50352119-50352595	ENSG00000104960	chr19|50352139|50354138
chr19|+|37708808|37710648	37708808-37709176|37709296-37709511|37710501-37710648	ENSG00000245680	chr19|37709055|37711054
chr19|-|30095244|30095555	30095244-30095555	ENSG00000105171	chr19|30095171|30097170
chr19|+|39343199|39343847	39343199-39343847	ENSG00000104824	chr19|39342987|39344986
chr19|-|57874146|57874597	57874146-57874597	ENSG00000152433	chr19|57872892|57874891
chr19|-|44502624|44506977	44502624-44503384|44506513-44506710|44506776-44506977	ENSG00000159882	chr19|44505078|44507077
chr19|+|6424923|6425232	6424923-6425232	ENSG00000088247	chr19|6424822|6426821
chr19|-|57945925|57946512	57945925-57946512	ENSG00000186230	chr19|57944698|57946697
chr19|-|58826039|58838607	58826039-58826402|58826460-58826873|58827031-58827254|58827502-58827782|58828213-58828687|58829072-58829227|58829242-58829452|58829855-58830026|58831623-58831916|58832629-58832848|58833556-58833821|58833921-58834100|58834124-58834338|58834483-58834952|58835940-58836263|58836340-58836727|58836948-58837420|58838189-58838607	ENSG00000182318	chr19|58836386|58838385
chr19|-|57944502|57944987	57944502-57944987	ENSG00000186230	chr19|57944698|57946697
chr19|+|52551975|52553177	52551975-52553177	ENSG00000256087	chr19|52552106|52554105
chr19|+|40562752|40563156	40562752-40563156	ENSG00000128000	chr19|40562116|40564115
chr19|+|4067993|4068595	4067993-4068595	ENSG00000178951	chr19|4066816|4068815
chr19|-|37567694|37569020	37567694-37568971|37568990-37569020	ENSG00000197050	chr19|37567338|37569337
chr19|+|10444353|10444653	10444353-10444653	ENSG00000161847	chr19|10444314|10446313
chr19|-|7597857|7598981	7597857-7598981	ENSG00000032444	chr19|7597039|7599038
chr19|-|50193745|50194209	50193745-50194209	ENSG00000169169	chr19|50192374|50194373
chr19|-|45457695|45458190	45457695-45458190	ENSG00000104853	chr19|45455849|45457848
chr19|+|51308845|51312334	51308845-51308865|51310426-51310604|51310710-51310877|51312131-51312334	ENSG00000167747	chr19|51307974|51309973
chr19|+|11041172|11050682	11041172-11041314|11042584-11042905|11045982-11046149|11050626-11050682	ENSG00000130733	chr19|11039357|11041356
chr19|-|58569576|58570120	58569576-58570120	ENSG00000176293	chr19|58568608|58570607
chr19|+|12913065|12913521	12913065-12913521	ENSG00000167815	chr19|12912694|12914693
chr19|+|53758287|53758911	53758287-53758911	ENSG00000197928	chr19|53758126|53760125
chr19|-|18722795|18723483	18722795-18723483	ENSG00000105696	chr19|18721683|18723682
chr19|+|10445736|10446972	10445736-10446972	ENSG00000161847	chr19|10444314|10446313
chr19|+|38308081|38310886	38308081-38308341|38308597-38308909|38310864-38310886	ENSG00000189144	chr19|38307940|38309939
chr19|+|51072900|51073246	51072900-51073246	ENSG00000131409	chr19|51071302|51073301
chr19|+|8009502|8009825	8009502-8009825	ENSG00000104980	chr19|8008708|8010707
chr19|-|54910452|54927267	54910452-54910675|54917839-54917996|54919387-54919503|54919644-54919820|54919829-54919992|54921592-54921797|54922216-54922387|54927154-54927267	ENSG00000167614	chr19|54924374|54926373
chr19|+|47616891|47617371	47616891-47617371	ENSG00000130749	chr19|47617009|47619008
chr19|+|374471|386679	374471-374721|374977-375123|376064-376338|379252-379412|379678-379896|380033-380506|384104-384439|384519-384729|385124-385215|386586-386679	ENSG00000105549	chr19|376013|378012
chr19|+|44123919|44124558	44123919-44124558	ENSG00000131116	chr19|44124014|44126013
chr19|-|8441922|8455390	8441922-8441951|8442711-8442836|8445803-8445993|8454893-8455390	ENSG00000185236	chr19|8453206|8455205
chr19|-|58693051|58694172	58693051-58694172	ENSG00000171606	chr19|58692397|58694396
chr19|+|58894219|58895112	58894219-58895112	ENSG00000152475	chr19|58892389|58894388
chr19|+|38146822|38148104	38146822-38148104	ENSG00000120784	chr19|38147162|38149161
chr19|+|38148448|38148808	38148448-38148808	ENSG00000120784	chr19|38147162|38149161
chr19|-|40696468|40697223	40696468-40697223	ENSG00000130758	chr19|40695652|40697651
chr19|-|50467959|50472693	50467959-50468092|50471791-50472102|50472675-50472693	ENSG00000161643	chr19|50470858|50472857
chr19|-|4471246|4471546	4471246-4471546	ENSG00000167674	chr19|4470256|4472255
chr19|+|58072560|58072862	58072560-58072862	ENSG00000251369	chr19|58071207|58073206
chr19|-|44644736|44645655	44644736-44645655	ENSG00000167380	chr19|44643711|44645710
chr19|-|40501545|40502856	40501545-40502856	ENSG00000187187	chr19|40500944|40502943
chr19|-|49197815|49198209	49197815-49198209	ENSG00000176920	chr19|49197229|49199228
chr19|+|44406043|44431262	44406043-44406524|44406722-44406877|44410645-44410793|44411870-44412094|44412100-44413078|44413599-44414271|44414399-44415979|44417149-44417646|44417753-44418164|44418241-44418409|44418418-44419620|44420620-44421442|44421914-44422387|44423083-44423242|44424121-44424324|44428457-44428619|44429294-44429406|44430438-44431262	ENSG00000247377	chr19|44405957|44407956
chr19|-|40476091|40476895	40476091-40476895	ENSG00000013275	chr19|40475074|40477073
chr19|+|46582385|46582830	46582385-46582830	ENSG00000203347	chr19|46580887|46582886
chr19|-|45594303|45595451	45594303-45595451	ENSG00000104866	chr19|45593051|45595050
chr19|+|41303212|41303633	41303212-41303633	ENSG00000249523	chr19|41302848|41304847
chr19|+|52531423|52533072	52531423-52533072	ENSG00000142556	chr19|52531680|52533679
chr19|+|41333806|41334371	41333806-41334371	ENSG00000237118	chr19|41332677|41334676
chr19|+|16771147|16771596	16771147-16771596	ENSG00000214046	chr19|16770955|16772954
chr19|-|48948439|48949167	48948439-48949167	ENSG00000105447	chr19|48947031|48949030
chr19|-|45581630|45581935	45581630-45581935	ENSG00000142252	chr19|45580531|45582530
chr19|-|35224223|35225157	35224223-35225157	ENSG00000197841	chr19|35223062|35225061
chr19|-|19319340|19322684	19319340-19319460|19322313-19322364|19322514-19322684	ENSG00000130287	chr19|19320783|19322782
chr19|-|58110515|58110871	58110515-58110871	ENSG00000183647	chr19|58109254|58111253
chr19|-|17614383|17622420	17614383-17614431|17615254-17615708|17615969-17616307|17616463-17616754|17616848-17617044|17617756-17618071|17618784-17619193|17619484-17619777|17620697-17621169|17621314-17621718|17622105-17622420	ENSG00000130313	chr19|17620433|17622432
chr19|-|49431336|49436870	49431336-49431357|49432520-49432824|49434739-49434889|49436421-49436606|49436708-49436870	ENSG00000104808	chr19|49434940|49436939
chr19|+|12750519|12751372	12750519-12751372	ENSG00000188033	chr19|12750912|12752911
chr19|-|44612029|44617311	44612029-44612490|44616917-44617311	ENSG00000256294	chr19|44615549|44617548
chr19|-|44575655|44576183	44575655-44576183	ENSG00000186026	chr19|44574298|44576297
chr19|-|50353048|50354297	50353048-50353852|50354040-50354297	ENSG00000104960	chr19|50352139|50354138
chr19|-|4470368|4470720	4470368-4470720	ENSG00000167674	chr19|4470256|4472255
chr19|-|57778602|57831310	57778602-57779080|57779393-57779556|57779874-57780082|57780826-57781163|57782049-57782201|57782363-57782621|57784116-57785443|57785688-57785935|57788012-57788193|57788253-57788584|57789057-57789389|57789494-57789682|57790620-57791215|57791258-57791446|57791647-57791688|57825682-57825730|57831283-57831310	ENSG00000178229	chr19|57829866|57831865
chr19|-|35605656|35606032	35605656-35606032	ENSG00000089356	chr19|35604733|35606732
chr19|+|41334578|41334996	41334578-41334996	ENSG00000237118	chr19|41332677|41334676
chr19|-|37288242|37288663	37288242-37288663	ENSG00000247207	chr19|37286421|37288420
chr19|+|11670273|11674916	11670273-11670431|11671300-11671441|11674876-11674916	ENSG00000130165	chr19|11670051|11672050
chr19|+|10444805|10445499	10444805-10445499	ENSG00000161847	chr19|10444314|10446313
chr19|-|45456777|45457390	45456777-45457390	ENSG00000104853	chr19|45455849|45457848
chr19|+|40562193|40562573	40562193-40562573	ENSG00000128000	chr19|40562116|40564115
chr19|+|48825640|48826406	48825640-48826406	ENSG00000105479	chr19|48825130|48827129
chr19|-|35604766|35605157	35604766-35605157	ENSG00000089356	chr19|35604733|35606732
chr19|+|8008791|8009282	8008791-8009282	ENSG00000104980	chr19|8008708|8010707
chr19|+|19774524|19774863	19774524-19774863	ENSG00000105726	chr19|19774502|19776501
chr19|-|45753982|45754327	45753982-45754327	ENSG00000007047	chr19|45752551|45754550
chr19|+|11308301|11343968	11308301-11308393|11314228-11314512|11316216-11316296|11316579-11316977|11317244-11317424|11322711-11322886|11324879-11325166|11326050-11326437|11330895-11331496|11331778-11332211|11343810-11343968	ENSG00000197256	chr19|11308243|11310242
chr19|+|40563238|40563607	40563238-40563607	ENSG00000128000	chr19|40562116|40564115
chr19|+|57183710|57240570	57183710-57183799|57195669-57195739|57202367-57202591|57202810-57203284|57203582-57204305|57208745-57208940|57210777-57211031|57213638-57213707|57218203-57218307|57218649-57218868|57218910-57219087|57221167-57221224|57228487-57228676|57231593-57231971|57232865-57233130|57234565-57234798|57235308-57235497|57238904-57239187|57239385-57239576|57240117-57240570	ENSG00000127903	chr19|57183123|57185122
chr19|+|58893565|58893941	58893565-58893941	ENSG00000152475	chr19|58892389|58894388
chr19|-|57018370|57018958	57018370-57018958	ENSG00000196263	chr19|57017213|57019212
chr19|+|9546317|9565078	9546317-9546448|9547057-9547348|9549078-9549264|9550335-9551007|9552899-9553095|9553368-9553584|9557875-9558082|9558411-9558672|9559402-9559559|9559767-9559932|9562888-9563080|9564361-9564561|9565027-9565078	ENSG00000174652	chr19|9546234|9548233
chr19|-|56914786|56915446	56914786-56915446	ENSG00000198440	chr19|56913384|56915383
chr19|-|36353547|36358930	36353547-36353903|36356334-36356545|36356928-36357139|36357389-36357495|36358777-36358930	ENSG00000105290	chr19|36357139|36359138
chr19|-|10763797|10764540	10763797-10764540	ENSG00000129351	chr19|10762938|10764937
chr19|-|35412050|35417722	35412050-35412327|35414003-35414743|35415351-35415663|35417682-35417722	ENSG00000168661	chr19|35415808|35417807
chr19|+|19887465|19926392	19887465-19887803|19887884-19888137|19889483-19889891|19890187-19890357|19891595-19891775|19891829-19892043|19893803-19894021|19897173-19897368|19897418-19897587|19897705-19898161|19898979-19899186|19899759-19899881|19900970-19901216|19901926-19902098|19902143-19902415|19902656-19902916|19903292-19903607|19903674-19903990|19904003-19904165|19904506-19904607|19905006-19905023|19905171-19905259|199…	ENSG00000228642	chr19|19887202|19889201
chr19|+|52511595|52512003	52511595-52512003	ENSG00000197619	chr19|52511483|52513482
chr19|-|57944997|57945342	57944997-57945342	ENSG00000186230	chr19|57944698|57946697
chr19|-|39574034|39574410	39574034-39574410	ENSG00000183760	chr19|39572946|39574945
chr2|+|176050472|176050892	176050472-176050892	ENSG00000154518	chr2|176049335|176051334
chr2|+|86422672|86423270	86422672-86423270	ENSG00000132305	chr2|86422893|86424892
chr2|-|28972331|28973254	28972331-28973254	ENSG00000213639	chr2|28972507|28974506
chr2|-|27797409|27797953	27797409-27797953	ENSG00000221843	chr2|27797390|27799389
chr2|+|9696480|9697491	9696480-9697491	ENSG00000151694	chr2|9695921|9697920
chr2|-|120480802|120517337	120480802-120481349|120481480-120481645|120482712-120482935|120485679-120485833|120485964-120486256|120487862-120487951|120511000-120511144|120511443-120511824|120514376-120514542|120514565-120514793|120515129-120515296|120515749-120516024	ENSG00000088179	chr2|120515208|120517207
chr2|-|65453261|65454768	65453261-65454768	ENSG00000138071	chr2|65452888|65454887
chr2|+|68546883|68547892	68546883-68547892	ENSG00000119865	chr2|68547183|68549182
chr2|-|239334003|239334642	239334003-239334642	ENSG00000065802	chr2|239333384|239335383
chr2|-|203236664|203241695	203236664-203237322|203237335-203237496|203238802-203239061|203239471-203240785|203241514-203241695	ENSG00000204217	chr2|203239660|203241659
chr2|-|239753606|239755025	239753606-239755025	ENSG00000233608	chr2|239754674|239756673
chr2|-|85195971|85197355	85195971-85197355	ENSG00000176407	chr2|85196217|85198216
chr2|+|43021120|43022157	43021120-43022157	ENSG00000162882	chr2|43019733|43021732
chr2|-|32580940|32581410	32580940-32581410	ENSG00000115760	chr2|32580097|32582096
chr2|+|86565250|86565575	86565250-86565575	ENSG00000068615	chr2|86565206|86567205
chr2|-|96065855|96066688	96065855-96066688	ENSG00000115042	chr2|96066470|96068469
chr2|+|9696060|9696408	9696060-9696408	ENSG00000151694	chr2|9695921|9697920
chr2|+|135475237|135480183	135475237-135475650|135475792-135476016|135476058-135476137|135479582-135479804|135479972-135480183	ENSG00000152128	chr2|135476570|135478569
chr2|-|234262481|234262801	234262481-234262801	ENSG00000077044	chr2|234261154|234263153
chr2|+|230580272|230580995	230580272-230580995	ENSG00000187957	chr2|230579274|230581273
chr2|+|65357837|65358215	65357837-65358215	ENSG00000138069	chr2|65357240|65359239
chr2|-|55745891|55746191	55745891-55746191	ENSG00000163001	chr2|55744741|55746740
chr2|+|55496746|55497049	55496746-55497049	ENSG00000085760	chr2|55496483|55498482
chr2|+|130635495|130639933	130635495-130636239|130636823-130637100|130639749-130639933	ENSG00000229536	chr2|130635126|130637125
chr2|-|242672515|242672872	242672515-242672872	ENSG00000180902	chr2|242671995|242673994
chr2|+|202508409|202508765	202508409-202508765	ENSG00000155755	chr2|202508293|202510292
chr2|+|38830335|38830767	38830335-38830767	ENSG00000143889	chr2|38830728|38832727
chr2|-|39884937|39893343	39884937-39884967|39888409-39888644|39891976-39892590|39893307-39893343	ENSG00000152154	chr2|39890123|39892122
chr2|-|741378|741778	741378-741778	ENSG00000231173	chr2|739978|741977
chr2|+|68488763|68489105	68488763-68489105	ENSG00000221823	chr2|68488362|68490361
chr2|-|27308026|27308661	27308026-27308661	ENSG00000138030	chr2|27307616|27309615
chr2|+|25896931|25897398	25896931-25897398	ENSG00000138101	chr2|25896503|25898502
chr2|-|96066976|96067865	96066976-96067865	ENSG00000115042	chr2|96066470|96068469
chr2|-|179344079|179344456	179344079-179344456	ENSG00000116095	chr2|179343196|179345195
chr2|-|227699902|227700245	227699902-227700245	ENSG00000144468	chr2|227698298|227700297
chr2|-|86667496|86667866	86667496-86667866	ENSG00000115548	chr2|86665771|86667770
chr2|+|225450940|225451355	225450940-225451355	ENSG00000036257	chr2|225450110|225452109
chr2|+|240324692|240325001	240324692-240325001	ENSG00000068024	chr2|240323348|240325347
chr2|+|175871699|175872215	175871699-175872215	ENSG00000128656	chr2|175870097|175872096
chr2|+|87036764|87037415	87036764-87037415	ENSG00000153563	chr2|87035519|87037518
chr2|+|87037432|87037998	87037432-87037998	ENSG00000153563	chr2|87035519|87037518
chr2|-|15729551|15729919	15729551-15729919	ENSG00000079785	chr2|15729303|15731302
chr2|-|27803852|27804172	27803852-27804172	ENSG00000243943	chr2|27803898|27805897
chr2|+|32238028|32238435	32238028-32238435	ENSG00000162959	chr2|32236299|32238298
chr2|+|100939149|100939487	100939149-100939487	ENSG00000170500	chr2|100939195|100941194
chr2|-|54948833|54949229	54948833-54949229	ENSG00000214595	chr2|54948637|54950636
chr2|+|55845009|55851519	55845009-55845816|55845891-55846258|55846381-55846604|55847080-55847815|55848359-55849129|55849763-55851134|55851506-55851519	ENSG00000138041	chr2|55846015|55848014
chr2|-|10987523|10988506	10987523-10988045|10988199-10988506	ENSG00000232056	chr2|10985704|10987703
chr2|-|239065207|239065760	239065207-239065760	ENSG00000178752	chr2|239065624|239067623
chr2|-|204103256|204104003	204103256-204104003	ENSG00000119004	chr2|204101664|204103663
chr2|-|54681834|54683060	54681834-54683060	ENSG00000115306	chr2|54681423|54683422
chr2|+|175870476|175870951	175870476-175870951	ENSG00000128656	chr2|175870097|175872096
chr2|-|18057937|18058362	18057937-18058362	ENSG00000170745	chr2|18057115|18059114
chr2|-|387727|388108	387727-388108	ENSG00000236856	chr2|386413|388412
chr2|-|190538067|190538388	190538067-190538388	ENSG00000151687	chr2|190537017|190539016
chr2|+|86852848|86853273	86852848-86853273	ENSG00000239305	chr2|86850989|86852988
chr2|+|107503493|107510270	107503493-107503563|107504443-107504646|107506046-107506238|107509505-107510270	ENSG00000144057	chr2|107503564|107505563
chr2|+|197458983|197459351	197458983-197459351	ENSG00000138411	chr2|197458416|197460415
chr2|-|10441811|10442152	10441811-10442152	ENSG00000115756	chr2|10441016|10443015
chr2|-|219080889|219081713	219080889-219081713	ENSG00000163466	chr2|219079818|219081817
chr2|+|183904631|183905087	183904631-183905087	ENSG00000061676	chr2|183903586|183905585
chr2|+|32236127|32236879	32236127-32236879	ENSG00000162959	chr2|32236299|32238298
chr2|+|193061113|193063392	193061113-193063392	ENSG00000144339	chr2|193060435|193062434
chr2|+|97760919|97765989	97760919-97761038|97761426-97761595|97762846-97762865|97765399-97765989	ENSG00000144199	chr2|97760619|97762618
chr2|-|54342413|54342781	54342413-54342781	ENSG00000170634	chr2|54340541|54342540
chr2|+|128642440|128650141	128642440-128642472|128643726-128646094|128646361-128647084|128647790-128647996|128648191-128648518|128649089-128649444|128649690-128650141	ENSG00000144233	chr2|128643496|128645495
chr2|-|227698402|227699003	227698402-227699003	ENSG00000144468	chr2|227698298|227700297
chr2|-|95872144|95872453	95872144-95872453	ENSG00000233757	chr2|95871284|95873283
chr2|+|160474721|160475025	160474721-160475025	ENSG00000123636	chr2|160473203|160475202
chr2|-|232825566|232826039	232825566-232826039	ENSG00000144535	chr2|232823956|232825955
chr2|+|222438365|222441673	222438365-222439962|222440034-222440417|222441206-222441673	ENSG00000116106	chr2|222438922|222440921
chr2|+|32265001|32265973	32265001-32265973	ENSG00000162961	chr2|32264881|32266880
chr2|-|64749875|64751147	64749875-64751147	ENSG00000119844	chr2|64749466|64751465
chr2|+|118771755|118772589	118771755-118772589	ENSG00000125633	chr2|118771709|118773708
chr2|-|48540394|48540872	48540394-48540872	ENSG00000170802	chr2|48539777|48541776
chr2|-|9611364|9611975	9611364-9611975	ENSG00000134330	chr2|9611788|9613787
chr2|-|75059819|75060380	75059819-75060380	ENSG00000159399	chr2|75059109|75061108
chr2|+|167232987|167233345	167232987-167233345	ENSG00000169432	chr2|167232503|167234502
chr2|-|114619115|114648581	114619115-114619138|114621331-114621540|114632724-114632841|114633751-114633946|114634383-114634747|114635512-114635837|114636141-114636589|114636731-114636946|114638706-114638867|114639351-114639442|114639742-114639926|114640102-114640340|114641777-114641928|114645260-114645587|114645614-114646373|114646477-114646631|114647121-114647211|114648470-114648581	ENSG00000115091	chr2|114645538|114647537
chr2|+|208031777|208032990	208031777-208032990	ENSG00000118263	chr2|208031991|208033990
chr2|+|75938075|75938707	75938075-75938707	ENSG00000005436	chr2|75938115|75940114
chr2|-|241523865|241526027	241523865-241526027	ENSG00000142330	chr2|241524134|241526133
chr2|-|171716715|171785470	171716715-171716793|171746851-171746947|171773438-171773606|171781441-171781842|171784399-171784764|171785079-171785272|171785365-171785470	ENSG00000115806	chr2|171782975|171784974
chr2|-|32389885|32390303	32389885-32390303	ENSG00000152683	chr2|32388934|32390933
chr2|-|48667193|48667819	48667193-48667819	ENSG00000162869	chr2|48665738|48667737
chr2|-|55746518|55746905	55746518-55746905	ENSG00000163001	chr2|55744741|55746740
chr2|-|227697929|227698383	227697929-227698383	ENSG00000144468	chr2|227698298|227700297
chr2|+|163694936|163740035	163694936-163695259|163695648-163696292|163696799-163696953|163696994-163697406|163697489-163697659|163697989-163698287|163699592-163699758|163702742-163703041|163703316-163703575|163704302-163704459|163711216-163711288|163713505-163713762|163713771-163714411|163714992-163715180|163715695-163715879|163716583-163716754|163717532-163717671|163717821-163718131|163718285-163718494|163718663-163718928…	ENSG00000184611	chr2|163695240|163697239
chr2|+|43020356|43020945	43020356-43020945	ENSG00000162882	chr2|43019733|43021732
chr2|-|204102134|204102991	204102134-204102991	ENSG00000119004	chr2|204101664|204103663
chr2|-|62421538|62422408	62421538-62422408	ENSG00000170340	chr2|62421249|62423248
chr2|-|88989434|88989864	88989434-88989864	ENSG00000153574	chr2|88989163|88991162
chr2|-|191511390|191511698	191511390-191511698	ENSG00000138386	chr2|191509473|191511472
chr2|-|232570678|232571088	232570678-232571088	ENSG00000187514	chr2|232569606|232571605
chr2|-|239756081|239756398	239756081-239756398	ENSG00000233608	chr2|239754674|239756673
chr2|-|208037187|208037634	208037187-208037634	ENSG00000224342	chr2|208036359|208038358
chr2|-|148600741|148601470	148600741-148601470	ENSG00000121989	chr2|148600087|148602086
chr2|-|187453940|187454526	187453940-187454526	ENSG00000138448	chr2|187452791|187454790
chr2|-|64749484|64749836	64749484-64749836	ENSG00000119844	chr2|64749466|64751465
chr2|-|88990246|88990549	88990246-88990549	ENSG00000153574	chr2|88989163|88991162
chr2|-|97480805|97481740	97480805-97481740	ENSG00000168763	chr2|97479983|97481982
chr2|-|109744289|109744871	109744289-109744871	ENSG00000172985	chr2|109743805|109745804
chr2|+|87035822|87036176	87035822-87036176	ENSG00000153563	chr2|87035519|87037518
chr2|+|114514437|114526208	114514437-114514922|114515270-114515457|114518102-114518274|114526198-114526208	ENSG00000115084	chr2|114514400|114516399
chr2|-|232569925|232570400	232569925-232570400	ENSG00000187514	chr2|232569606|232571605
chr2|-|216158523|216175422	216158523-216158969|216161087-216161240|216162550-216162716|216165204-216165401|216165916-216166199|216168820-216169037|216170715-216170896|216174328-216174482|216175402-216175422	ENSG00000138363	chr2|216174541|216176540
chr2|-|27345394|27345710	27345394-27345710	ENSG00000143994	chr2|27344683|27346682
chr2|-|95872540|95873235	95872540-95873235	ENSG00000233757	chr2|95871284|95873283
chr2|-|198317074|198317529	198317074-198317529	ENSG00000115520	chr2|198316148|198318147
chr2|-|9613384|9613873	9613384-9613873	ENSG00000134330	chr2|9611788|9613787
chr2|+|214017005|214018474	214017005-214018474	ENSG00000030419	chr2|214017151|214019150
chr2|+|227665000|227676027	227665000-227665259|227666294-227666488|227667097-227667466|227667676-227667847|227667863-227668018|227670056-227670091|227671702-227672095|227672202-227672341|227672732-227672983|227673105-227673353|227673588-227674329|227675409-227676027	ENSG00000169047	chr2|227664475|227666474
chr2|+|180727042|180727422	180727042-180727422	ENSG00000144331	chr2|180726232|180728231
chr2|+|176867383|176906313	176867383-176867914|176868016-176868367|176868413-176870209|176870280-176870507|176870955-176871819|176871932-176872252|176872350-176872528|176872749-176873155|176873371-176873849|176874425-176875174|176875181-176876316|176877301-176877572|176877733-176878255|176878282-176878559|176880778-176880942|176881413-176881680|176882376-176882546|176882679-176882951|176883672-176883808|176884174-176884434…	ENSG00000144320	chr2|176867567|176869566
chr2|-|238967878|238968178	238967878-238968178	ENSG00000132330	chr2|238967531|238969530
chr2|-|85764008|85766184	85764008-85766184	ENSG00000168906	chr2|85764289|85766288
chr2|+|61698964|61699577	61698964-61699577	ENSG00000115464	chr2|61697904|61699903
chr2|-|131111628|131112117	131111628-131112117	ENSG00000072135	chr2|131111581|131113580
chr2|-|74050276|74056076	74050276-74051347|74055326-74055502|74055556-74055611|74055884-74056076	ENSG00000124356	chr2|74054087|74056086
chr2|+|75428594|75428937	75428594-75428937	ENSG00000115353	chr2|75426826|75428825
chr2|+|47583|50952	47583-47840|47952-48216|49348-49520|49872-50058|50703-50952	ENSG00000184731	chr2|46870|48869
chr2|-|131112618|131113068	131112618-131113068	ENSG00000072135	chr2|131111581|131113580
chr2|-|75185162|75185469	75185162-75185469	ENSG00000115350	chr2|75183620|75185619
chr2|-|85766254|85766566	85766254-85766566	ENSG00000168906	chr2|85764289|85766288
chr2|+|87035404|87035807	87035404-87035807	ENSG00000153563	chr2|87035519|87037518
chr2|+|97536394|97537319	97536394-97537319	ENSG00000168758	chr2|97536494|97538493
chr2|-|201972708|201980110	201972708-201972905|201975541-201975703|201977040-201977204|201979667-201980110	ENSG00000003402	chr2|201978828|201980827
chr2|+|86423838|86424142	86423838-86424142	ENSG00000132305	chr2|86422893|86424892
chr2|+|197458420|197458795	197458420-197458795	ENSG00000138411	chr2|197458416|197460415
chr2|-|204191951|204192801	204191951-204192801	ENSG00000138443	chr2|204190943|204192942
chr2|+|99348081|99368064	99348081-99348158|99348315-99348593|99349685-99349846|99350637-99351080|99352379-99352610|99353210-99353381|99354008-99354235|99354762-99355358|99355742-99356161|99356429-99356766|99356767-99357633|99357889-99358456|99358558-99358798|99359072-99359264|99359392-99359663|99360151-99360575|99360857-99361151|99361386-99361618|99361807-99362560|99363907-99364389|99364468-99364660|99365787-99366232|993…	ENSG00000071073	chr2|99347589|99349588
chr2|+|225450550|225450931	225450550-225450931	ENSG00000036257	chr2|225450110|225452109
chr2|-|36581380|36582472	36581380-36582472	ENSG00000150938	chr2|36581070|36583069
chr2|-|27650468|27651003	27650468-27651003	ENSG00000115216	chr2|27648658|27650657
chr2|-|170438558|170440857	170438558-170438579|170438945-170439120|170439855-170440272|170440297-170440857	ENSG00000138398	chr2|170438851|170440850
chr2|+|113013459|113013999	113013459-113013999	ENSG00000144161	chr2|113012713|113014712
chr2|-|17718560|17719085	17718560-17719085	ENSG00000163032	chr2|17718394|17720393
chr2|+|142889355|142889867	142889355-142889867	ENSG00000168702	chr2|142889270|142891269
chr2|-|238967231|238967601	238967231-238967601	ENSG00000132330	chr2|238967531|238969530
chr2|-|131112165|131112593	131112165-131112593	ENSG00000072135	chr2|131111581|131113580
chr2|+|187714096|187714459	187714096-187714459	ENSG00000163012	chr2|187713935|187715934
chr2|-|185460970|185463091	185460970-185461103|185461162-185462214|185462243-185462506|185462995-185463091	ENSG00000170396	chr2|185461094|185463093
chr2|-|238968768|238969168	238968768-238969168	ENSG00000132330	chr2|238967531|238969530
chr2|+|64978930|64979293	64978930-64979293	ENSG00000179833	chr2|64977449|64979448
chr2|-|191744440|191744863	191744440-191744863	ENSG00000115419	chr2|191743554|191745553
chr2|-|113340354|113341954	113340354-113341475|113341758-113341954	ENSG00000125611	chr2|113339818|113341817
chr2|+|193060407|193060752	193060407-193060752	ENSG00000144339	chr2|193060435|193062434
chr2|-|45877356|45877743	45877356-45877743	ENSG00000171132	chr2|45876485|45878484
chr2|+|118772940|118773247	118772940-118773247	ENSG00000125633	chr2|118771709|118773708
chr2|-|112810907|112811749	112810907-112811749	ENSG00000153214	chr2|112810801|112812800
chr2|-|9345651|9346257	9345651-9346257	ENSG00000151693	chr2|9344895|9346894
chr2|-|45876589|45876912	45876589-45876912	ENSG00000171132	chr2|45876485|45878484
chr2|-|88436725|88470237	88436725-88436820|88437119-88437659|88437724-88438124|88439576-88439836|88439892-88440265|88440962-88441178|88441227-88441369|88444666-88444930|88461076-88461409|88462190-88462338|88465870-88466131|88467536-88467767|88469991-88470237	ENSG00000144115	chr2|88467836|88469835
chr2|-|132844686|132845371	132844686-132845371	ENSG00000225594	chr2|132842863|132844862
chr2|+|2337025|2337370	2337025-2337370	ENSG00000186487	chr2|2335032|2337031
chr2|-|73140971|73141283	73140971-73141283	ENSG00000135638	chr2|73141177|73143176
chr2|-|113030237|113031494	113030237-113031494	ENSG00000188177	chr2|113031172|113033171
chr2|-|27254200|27254743	27254200-27254743	ENSG00000119777	chr2|27253779|27255778
chr2|+|17699318|17700228	17699318-17699632|17700116-17700228	ENSG00000214842	chr2|17699706|17701705
chr2|-|95689794|95690401	95689794-95690401	ENSG00000172005	chr2|95689423|95691422
chr2|-|23606073|23606401	23606073-23606401	ENSG00000119771	chr2|23606089|23608088
chr2|+|175871127|175871632	175871127-175871632	ENSG00000128656	chr2|175870097|175872096
chr2|-|235858782|235859081	235858782-235859081	ENSG00000130147	chr2|235858618|235860617
chr2|-|239755425|239755739	239755425-239755739	ENSG00000233608	chr2|239754674|239756673
chr2|-|96998609|97001444	96998609-96998637|97000586-97000856|97001295-97001444	ENSG00000121152	chr2|96999526|97001525
chr2|+|32237125|32237451	32237125-32237451	ENSG00000162959	chr2|32236299|32238298
chr20|-|59824980|59825787	59824980-59825787	ENSG00000179242	chr20|59825560|59827559
chr20|+|45318200|45318926	45318200-45318926	ENSG00000172315	chr20|45318418|45320417
chr20|+|4230243|4230621	4230243-4230621	ENSG00000171873	chr20|4229721|4231720
chr20|-|43512163|43512480	43512163-43512480	ENSG00000166913	chr20|43512318|43514317
chr20|-|5890732|5891136	5890732-5891136	ENSG00000089199	chr20|5890077|5892076
chr20|-|17197423|17206925	17197423-17197578|17198556-17198645|17201531-17201710|17202647-17202904|17204488-17204945|17205383-17205691|17206029-17206296|17206423-17206925	ENSG00000125851	chr20|17204753|17206752
chr20|-|34201892|34202198	34201892-34202198	ENSG00000061656	chr20|34201815|34203814
chr20|-|59826285|59826807	59826285-59826807	ENSG00000179242	chr20|59825560|59827559
chr20|+|16555724|16556449	16555724-16556449	ENSG00000089177	chr20|16554078|16556077
chr20|-|2607837|2633074	2607837-2608191|2608247-2608554|2611931-2612195|2613858-2614110|2615399-2615580|2621430-2622132|2623135-2623724|2623757-2623946|2624054-2624490|2628137-2628349|2631187-2631569|2631808-2631965|2633006-2633074	ENSG00000101361	chr20|2630792|2632791
chr20|-|2080865|2081284	2080865-2081284	ENSG00000125834	chr20|2080258|2082257
chr20|-|48427598|48428265	48427598-48428265	ENSG00000197818	chr20|48427251|48429250
chr20|-|33102198|33102749	33102198-33102749	ENSG00000125971	chr20|33102215|33104214
chr20|-|62496164|62496518	62496164-62496518	ENSG00000101150	chr20|62494597|62496596
chr20|-|42084445|42084838	42084445-42084838	ENSG00000124193	chr20|42084569|42086568
chr20|-|37100574|37100926	37100574-37100926	ENSG00000170471	chr20|37099460|37101459
chr20|+|36157021|36158136	36157021-36158136	ENSG00000166619	chr20|36156333|36158332
chr20|+|29521960|29522276	29521960-29522276	ENSG00000205611	chr20|29521213|29523212
chr20|+|48184688|48188438	48184688-48184710|48186913-48187109|48187516-48188438	ENSG00000124212	chr20|48184683|48186682
chr20|-|62494423|62494784	62494423-62494784	ENSG00000101150	chr20|62494597|62496596
chr20|-|11870943|11871274	11870943-11871274	ENSG00000132640	chr20|11869372|11871371
chr20|+|33543662|33548235	33543662-33543810|33545901-33546015|33547090-33547237|33548225-33548235	ENSG00000100983	chr20|33543620|33545619
chr20|-|24448861|24449928	24448861-24449161|24449829-24449928	ENSG00000101463	chr20|24447836|24449835
chr20|-|2081574|2082366	2081574-2082366	ENSG00000125834	chr20|2080258|2082257
chr20|-|44561933|44562585	44561933-44562585	ENSG00000100982	chr20|44561268|44563267
chr20|-|19191214|19191541	19191214-19191541	ENSG00000185052	chr20|19191291|19193290
chr20|+|25850255|25850743	25850255-25850743	ENSG00000175170	chr20|25848786|25850785
chr20|+|3155620|3156170	3155620-3156170	ENSG00000088899	chr20|3154192|3156191
chr20|-|60695295|60695634	60695295-60695634	ENSG00000149657	chr20|60695518|60697517
chr20|-|1868596|1874373	1868596-1868955|1869012-1869457|1869588-1870419|1870689-1871381|1871430-1874373	ENSG00000198053	chr20|1873155|1875154
chr20|+|47445669|47446135	47445669-47446135	ENSG00000124126	chr20|47444420|47446419
chr20|+|60641693|60643484	60641693-60643484	ENSG00000130699	chr20|60640866|60642865
chr20|-|48428873|48429270	48428873-48429270	ENSG00000197818	chr20|48427251|48429250
chr20|-|11869793|11870921	11869793-11870921	ENSG00000132640	chr20|11869372|11871371
chr20|+|44718840|44719274	44718840-44719274	ENSG00000124160	chr20|44718591|44720590
chr20|+|43280988|43281334	43280988-43281334	ENSG00000196839	chr20|43280874|43282873
chr20|+|62132292|62132598	62132292-62132598	ENSG00000101210	chr20|62130505|62132504
chr20|+|29522654|29522994	29522654-29522994	ENSG00000205611	chr20|29521213|29523212
chr20|-|58662150|58662498	58662150-58662498	ENSG00000228340	chr20|58660896|58662895
chr20|+|18774708|18776618	18774708-18776618	ENSG00000179935	chr20|18774979|18776978
chr20|+|44600603|44601153	44600603-44601153	ENSG00000198026	chr20|44600833|44602832
chr20|+|3387252|3401481	3387252-3387353|3387620-3387848|3389146-3389493|3389502-3389667|3390349-3390648|3392329-3393098|3393144-3393297|3400694-3400779|3401201-3401481	ENSG00000088854	chr20|3388272|3390271
chr20|-|44562650|44562983	44562650-44562983	ENSG00000100982	chr20|44561268|44563267
chr20|+|3154626|3154979	3154626-3154979	ENSG00000088899	chr20|3154192|3156191
chr20|+|44601168|44601558	44601168-44601558	ENSG00000198026	chr20|44600833|44602832
chr20|+|44719549|44719952	44719549-44719952	ENSG00000124160	chr20|44718591|44720590
chr20|-|19737802|19738136	19737802-19738136	ENSG00000233895	chr20|19736353|19738352
chr20|+|56287314|56287959	56287314-56287959	ENSG00000124225	chr20|56286592|56288591
chr20|+|16555040|16555536	16555040-16555536	ENSG00000089177	chr20|16554078|16556077
chr20|-|3085580|3085941	3085580-3085941	ENSG00000235958	chr20|3085560|3087559
chr20|-|25227274|25227606	25227274-25227606	ENSG00000100994	chr20|25226706|25228705
chr20|+|37064271|37064603	37064271-37064603	ENSG00000196756	chr20|37063996|37065995
chr20|+|31989390|31998040	31989390-31989624|31995099-31995269|31997859-31998040	ENSG00000101391	chr20|31989367|31991366
chr20|-|48780392|48782568	48780392-48780570|48781598-48781780|48782506-48782568	ENSG00000234698	chr20|48780900|48782899
chr20|-|42218621|42219290	42218621-42219290	ENSG00000101052	chr20|42217572|42219571
chr20|-|62494898|62495305	62494898-62495305	ENSG00000101150	chr20|62494597|62496596
chr20|-|62525260|62525638	62525260-62525638	ENSG00000101152	chr20|62524519|62526518
chr20|+|3155042|3155616	3155042-3155616	ENSG00000088899	chr20|3154192|3156191
chr21|+|40556008|40556818	40556008-40556818	ENSG00000183527	chr21|40555777|40557776
chr21|-|33244411|33244864	33244411-33244864	ENSG00000142149	chr21|33243629|33245628
chr21|-|34696484|34697131	34696484-34697131	ENSG00000142166	chr21|34694735|34696734
chr21|+|39289418|39291018	39289418-39291018	ENSG00000157542	chr21|39288749|39290748
chr21|+|35797925|35798270	35797925-35798270	ENSG00000243627	chr21|35796264|35798263
chr21|+|18985463|18986283	18985463-18986283	ENSG00000154640	chr21|18985265|18987264
chr21|+|39288560|39288936	39288560-39288936	ENSG00000157542	chr21|39288749|39290748
chr21|+|33104814|33105725	33104814-33105725	ENSG00000156304	chr21|33104431|33106430
chr21|+|46293976|46295744	46293976-46295744	ENSG00000183255	chr21|46293752|46295751
chr21|-|46824025|46824344	46824025-46824344	ENSG00000182871	chr21|46823053|46825052
chr21|+|31313373|31313808	31313373-31313808	ENSG00000171189	chr21|31312351|31314350
chr21|-|44071640|44072047	44071640-44072047	ENSG00000160191	chr21|44071747|44073746
chr21|+|35794396|35797093	35794396-35797093	ENSG00000243627	chr21|35796264|35798263
chr21|-|33783004|33784599	33783004-33783227|33783746-33784053|33784068-33784330|33784583-33784599	ENSG00000166979	chr21|33782315|33784314
chr22|+|41033312|41033689	41033312-41033689	ENSG00000196588	chr22|41032706|41034705
chr22|-|42370930|42372171	42370930-42372171	ENSG00000100167	chr22|42370277|42372276
chr22|+|28198426|28198868	28198426-28198868	ENSG00000169184	chr22|28197486|28199485
chr22|+|20309438|20309760	20309438-20309760	ENSG00000128185	chr22|20307603|20309602
chr22|+|51001693|51002037	51001693-51002037	ENSG00000217442	chr22|51001334|51003333
chr22|+|20792519|20792901	20792519-20792901	ENSG00000244486	chr22|20792146|20794145
chr22|+|20307970|20309412	20307970-20309412	ENSG00000128185	chr22|20307603|20309602
chr22|-|41947832|41956895	41947832-41947892|41949084-41949281|41956724-41956895	ENSG00000172346	chr22|41954768|41956767
chr22|+|18507465|18507899	18507465-18507899	ENSG00000243156	chr22|18507325|18509324
chr22|-|40439430|40439745	40439430-40439745	ENSG00000100354	chr22|40438822|40440821
chr22|+|46934536|46935162	46934536-46935162	ENSG00000075275	chr22|46933067|46935066
chr22|-|26563696|26564122	26563696-26564122	ENSG00000100095	chr22|26563441|26565440
chr22|+|38852443|38852862	38852443-38852862	ENSG00000168135	chr22|38851205|38853204
chr22|+|44209813|44210180	44209813-44210180	ENSG00000186976	chr22|44208217|44210216
chr22|+|42466982|42467542	42466982-42467542	ENSG00000198951	chr22|42466846|42468845
chr22|-|46691607|46692181	46691607-46692181	ENSG00000075218	chr22|46690639|46692638
chr22|-|44349857|44350920	44349857-44350920	ENSG00000100347	chr22|44349302|44351301
chr22|-|24979496|24979799	24979496-24979799	ENSG00000100031	chr22|24977719|24979718
chr22|+|26908524|26910534	26908524-26910534	ENSG00000100109	chr22|26908471|26910470
chr22|+|20793878|20794234	20793878-20794234	ENSG00000244486	chr22|20792146|20794145
chr22|-|38244647|38245096	38244647-38245096	ENSG00000100129	chr22|38242876|38244875
chr22|+|44208800|44209173	44208800-44209173	ENSG00000186976	chr22|44208217|44210216
chr22|-|50637409|50638991	50637409-50638387|50638404-50638991	ENSG00000073169	chr22|50637409|50639408
chr22|+|25343732|25344108	25343732-25344108	ENSG00000206069	chr22|25342662|25344661
chr22|-|48870037|48884912	48870037-48871776|48872069-48872224|48872307-48872456|48872836-48873208|48873738-48873975|48874149-48874615|48874914-48875086|48875424-48875915|48877273-48877666|48879029-48879202|48879510-48880002|48880010-48880218|48881022-48881192|48881308-48881543|48881698-48882495|48882955-48883316|48883479-48883845|48883879-48884749|48884876-48884912	ENSG00000219438	chr22|48883273|48885272
chr22|+|34317443|34318896	34317443-34317511|34318395-34318896	ENSG00000133424	chr22|34318829|34320828
chr22|+|44259659|44259981	44259659-44259981	ENSG00000130540	chr22|44258398|44260397
chr22|+|43268829|43269300	43268829-43269300	ENSG00000242247	chr22|43267429|43269428
chr22|-|42372223|42372524	42372223-42372524	ENSG00000100167	chr22|42370277|42372276
chr22|+|44209412|44209733	44209412-44209733	ENSG00000186976	chr22|44208217|44210216
chr22|+|41940791|41941164	41940791-41941164	ENSG00000100413	chr22|41940610|41942609
chr22|-|47157797|47158436	47157797-47158436	ENSG00000054611	chr22|47156519|47158518
chr22|+|18507910|18508810	18507910-18508810	ENSG00000243156	chr22|18507325|18509324
chr22|-|45063385|45063811	45063385-45063811	ENSG00000186654	chr22|45062594|45064593
chr22|+|38853072|38853470	38853072-38853470	ENSG00000168135	chr22|38851205|38853204
chr3|+|101406097|101412079	101406097-101406808|101408615-101408834|101409026-101409297|101409428-101409721|101410307-101410720|101411737-101412079	ENSG00000114391	chr3|101405626|101407625
chr3|-|186646561|186646944	186646561-186646944	ENSG00000073849	chr3|186646275|186648274
chr3|+|32612384|32632521	32612384-32613756|32615364-32615803|32616710-32616910|32617069-32617236|32617463-32617797|32618001-32618203|32619205-32619521|32619656-32619846|32632496-32632521	ENSG00000144635	chr3|32612366|32614365
chr3|+|156880124|156880767	156880124-156880767	ENSG00000163660	chr3|156878549|156880548
chr3|-|97482142|97482630	97482142-97482630	ENSG00000113966	chr3|97481366|97483365
chr3|-|127338917|127347827	127338917-127341463|127343666-127343816|127344110-127344182|127345476-127345668|127346223-127346464|127346675-127346879|127347047-127347475|127347649-127347827	ENSG00000114631	chr3|127346025|127348024
chr3|-|128590893|128598225	128590893-128591248|128591859-128592147|128592165-128592544|128592677-128593099|128593104-128593460|128593786-128595256|128596024-128596234|128597241-128597411|128597494-128598225	ENSG00000177646	chr3|128596440|128598439
chr3|+|150481859|150482490	150481859-150482490	ENSG00000181788	chr3|150481264|150483263
chr3|+|42846155|42850531	42846155-42846336|42846670-42847094|42848445-42848801|42849638-42849809|42850512-42850531	ENSG00000181061	chr3|42846023|42848022
chr3|+|42308657|42309567	42308657-42309567	ENSG00000187094	chr3|42307699|42309698
chr3|-|9849367|9849677	9849367-9849677	ENSG00000214021	chr3|9847771|9849770
chr3|-|38079477|38079898	38079477-38079898	ENSG00000008226	chr3|38078697|38080696
chr3|-|57739394|57740717	57739394-57740717	ENSG00000163681	chr3|57739178|57741177
chr3|-|33839041|33839990	33839041-33839990	ENSG00000170248	chr3|33837845|33839844
chr3|+|155572548|155580639	155572548-155572867|155576041-155576121|155580417-155580639	ENSG00000169359	chr3|155572218|155574217
chr3|-|127769583|127769891	127769583-127769891	ENSG00000058262	chr3|127768485|127770484
chr3|-|57541728|57542150	57541728-57542150	ENSG00000174840	chr3|57540004|57542003
chr3|-|33154806|33155263	33154806-33155263	ENSG00000170275	chr3|33153472|33155471
chr3|-|127769975|127770450	127769975-127770450	ENSG00000058262	chr3|127768485|127770484
chr3|-|186500008|186500798	186500008-186500798	ENSG00000156976	chr3|186498995|186500994
chr3|-|150124538|150124926	150124538-150124926	ENSG00000196428	chr3|150124081|150126080
chr3|-|9974190|9975217	9974190-9975217	ENSG00000163703	chr3|9973507|9975506
chr3|-|44594717|44595407	44594717-44595407	ENSG00000196345	chr3|44594686|44596685
chr3|+|107810467|107811447	107810467-107811447	ENSG00000196776	chr3|107809872|107811871
chr3|-|85006797|85007124	85006797-85007124	ENSG00000175161	chr3|85006133|85008132
chr3|+|129612702|129620656	129612702-129612770|129612784-129612974|129613037-129613451|129614110-129614448|129617346-129617582|129618996-129619366|129620550-129620656	ENSG00000172765	chr3|129612419|129614418
chr3|-|129098058|129098831	129098058-129098831	ENSG00000244932	chr3|129098142|129100141
chr3|-|143689212|143689770	143689212-143689770	ENSG00000181744	chr3|143688641|143690640
chr3|+|66025653|66025972	66025653-66025972	ENSG00000151276	chr3|66024509|66026508
chr3|-|47421653|47422362	47421653-47422362	ENSG00000076201	chr3|47420502|47422501
chr3|-|127770478|127770807	127770478-127770807	ENSG00000058262	chr3|127768485|127770484
chr3|-|187869985|187870432	187869985-187870432	ENSG00000145012	chr3|187869073|187871072
chr3|+|105590374|105590724	105590374-105590724	ENSG00000114423	chr3|105588396|105590395
chr3|-|61546708|61547046	61546708-61547046	ENSG00000144724	chr3|61545244|61547243
chr3|+|42306657|42307725	42306657-42307725	ENSG00000187094	chr3|42307699|42309698
chr3|-|2138727|2139029	2138727-2139029	ENSG00000144619	chr3|2138498|2140497
chr3|-|41234354|41234758	41234354-41234758	ENSG00000168036	chr3|41234329|41236328
chr3|-|127768645|127769284	127768645-127769284	ENSG00000058262	chr3|127768485|127770484
chr3|-|54153833|54154747	54153833-54154747	ENSG00000157445	chr3|54154575|54156574
chr3|+|105588320|105588929	105588320-105588929	ENSG00000114423	chr3|105588396|105590395
chr3|-|160458477|160472917	160458477-160459635|160459965-160460426|160460702-160461237|160461265-160461603|160462278-160462586|160462958-160463246|160464431-160464708|160466202-160466379|160466552-160466855|160467532-160467744|160468106-160468537|160469539-160469758|160470232-160470426|160470434-160470640|160471265-160471416|160471419-160472917	ENSG00000163590	chr3|160471391|160473390
chr3|-|129099038|129099514	129099038-129099514	ENSG00000244932	chr3|129098142|129100141
chr3|+|126195175|126195614	126195175-126195614	ENSG00000070476	chr3|126194762|126196761
chr3|-|33838621|33839032	33838621-33839032	ENSG00000170248	chr3|33837845|33839844
chr3|-|44595900|44596563	44595900-44596563	ENSG00000196345	chr3|44594686|44596685
chr3|-|32858321|32858637	32858321-32858637	ENSG00000206557	chr3|32857511|32859510
chr3|+|81812983|81813346	81812983-81813346	ENSG00000114480	chr3|81811312|81813311
chr3|+|71633351|71635776	71633351-71635776	ENSG00000114861	chr3|71633140|71635139
chr3|+|156878027|156879354	156878027-156879354	ENSG00000163660	chr3|156878549|156880548
chr3|-|142314243|142314653	142314243-142314653	ENSG00000120756	chr3|142313230|142315229
chr3|+|10336305|10337029	10336305-10337029	ENSG00000157017	chr3|10334631|10336630
chr3|-|47421127|47421593	47421127-47421593	ENSG00000076201	chr3|47420502|47422501
chr3|-|69133524|69133878	69133524-69133878	ENSG00000144746	chr3|69132096|69134095
chr3|+|107811452|107811836	107811452-107811836	ENSG00000196776	chr3|107809872|107811871
chr3|-|14442130|14442900	14442130-14442900	ENSG00000131389	chr3|14442077|14444076
chr3|+|48344476|48344829	48344476-48344829	ENSG00000172113	chr3|48343175|48345174
chr3|+|39194194|39214492	39194194-39194362|39211428-39211564|39214021-39214492	ENSG00000144655	chr3|39196053|39198052
chr3|+|48343159|48343748	48343159-48343748	ENSG00000172113	chr3|48343175|48345174
chr3|-|33837590|33838239	33837590-33838239	ENSG00000170248	chr3|33837845|33839844
chr3|-|167613524|167613833	167613524-167613833	ENSG00000244227	chr3|167611737|167613736
chr3|-|142719670|142720310	142719670-142720310	ENSG00000163714	chr3|142718011|142720010
chr3|-|179369003|179369533	179369003-179369533	ENSG00000058056	chr3|179368544|179370543
chr3|+|156536088|156537095	156536088-156536147|156536632-156537095	ENSG00000240875	chr3|156534851|156536850
chr3|-|35680111|35681516	35680111-35680642|35681031-35681126|35681246-35681516	ENSG00000172995	chr3|35678438|35680437
chr3|-|169490338|169490650	169490338-169490650	ENSG00000085274	chr3|169488854|169490853
chr3|+|46037470|46042743	46037470-46037613|46042405-46042447|46042576-46042743	ENSG00000163820	chr3|46037316|46039315
chr3|-|187870536|187871559	187870536-187871559	ENSG00000145012	chr3|187869073|187871072
chr3|+|97692441|97693913	97692441-97692711|97693710-97693913	ENSG00000170854	chr3|97691301|97693300
chr3|-|96531383|96532941	96531383-96531954|96532879-96532941	ENSG00000080224	chr3|96531426|96533425
chr3|-|32278188|32279611	32278188-32279611	ENSG00000170293	chr3|32278172|32280171
chr3|+|49067231|49067744	49067231-49067744	ENSG00000178035	chr3|49066841|49068840
chr3|-|12524212|12524556	12524212-12524556	ENSG00000154743	chr3|12523932|12525931
chr3|+|138048740|138049246	138048740-138049246	ENSG00000181322	chr3|138048728|138050727
chr3|+|111852435|111852767	111852435-111852767	ENSG00000174500	chr3|111852152|111854151
chr3|+|122233855|122235988	122233855-122233975|122234035-122234219|122234596-122234855|122235872-122235988	ENSG00000114030	chr3|122233792|122235791
chr3|+|40494884|40495606	40494884-40495606	ENSG00000223797	chr3|40494820|40496819
chr3|+|145883102|145883494	145883102-145883494	ENSG00000152952	chr3|145881440|145883439
chr3|-|129100026|129100507	129100026-129100507	ENSG00000244932	chr3|129098142|129100141
chr3|+|195809315|195809642	195809315-195809642	ENSG00000072274	chr3|195809060|195811059
chr3|+|113416365|113416665	113416365-113416665	ENSG00000176542	chr3|113415493|113417492
chr3|-|150125358|150125865	150125358-150125865	ENSG00000196428	chr3|150124081|150126080
chr3|+|42309615|42310068	42309615-42310068	ENSG00000187094	chr3|42307699|42309698
chr3|-|183852084|183853019	183852084-183853019	ENSG00000145191	chr3|183850827|183852826
chr3|-|42053860|42054253	42053860-42054253	ENSG00000182606	chr3|42053295|42055294
chr3|-|97482716|97483530	97482716-97483530	ENSG00000113966	chr3|97481366|97483365
chr3|+|13463594|13463980	13463594-13463980	ENSG00000132182	chr3|13461809|13463808
chr3|-|112929128|112929551	112929128-112929551	ENSG00000144857	chr3|112927851|112929850
chr3|+|128902989|128915103	128902989-128903445|128903761-128903938|128904766-128905186|128905198-128905483|128906278-128906771|128906792-128907133|128909104-128909284|128914269-128914430|128914835-128915103	ENSG00000169714	chr3|128902765|128904764
chr3|+|50337103|50338116	50337103-50338116	ENSG00000186792	chr3|50336899|50338898
chr3|-|196594143|196594596	196594143-196594596	ENSG00000119231	chr3|196592728|196594727
chr3|-|39424166|39425114	39424166-39425114	ENSG00000144659	chr3|39422840|39424839
chr3|-|183851238|183852059	183851238-183852059	ENSG00000145191	chr3|183850827|183852826
chr3|+|114866509|114969935	114867031-114867362|114868640-114868819|114869403-114869576|114870595-114870889|114909735-114909856|114911283-114911457|114911686-114912371|114924088-114924164|114959152-114959219|114959715-114960233|114960527-114960685|114961025-114961238|114961914-114962486|114964791-114965277|114965320-114965378|114965694-114965856|114965859-114966014|114966171-114966438|114969868-114969935	ENSG00000181722	chr3|114866118|114868117
[truncated: 694 more rows]
