# Supplementary material for: Deep sequencing reveals a novel class of bidirectional promoters associated with neuronal genes
Source: BMC Genomics. 2014 Jun 10;15(1):457. doi: 10.1186/1471-2164-15-457 (PMC4094773; doi:10.1186/1471-2164-15-457)
Supplement: Supplementary file 9 — Additional file 9: Table S6: Contains 3 tables. Table 1. Shows GO functions enriched in genes associated with novel upstream antisense lncRNAs based on Trinity assembly. Table 2. Shows GO functions enriched in genes associated with novel upstream antisense lncRNAs based on Cufflinks assembly. Table 3. Shows GO functions enriched in genes associated with novel upstream antisense lncRNAs based on intersection of Trinity and Cufflinks assembly. (XLS 50 KB) [file 12864_2013_6226_MOESM9_ESM.xls]

## Sheet: Trinity genes
Additional file 9: Table S6. GO functions enriched in genes associated with novel upstream antisense lncRNA (Trinity candidates)
Table 1
subcategory name	BH adjusted p-value	expected number of genes	observed number of genes
regulation of neurological system process *	0.00106785	2.37195	13
cellular ion homeostasis	0.00164285	5.65473	19
regulation of system process	0.00164285	4.72493	17
regulation of transmission of nerve impulse	0.00164285	2.23912	12
cellular chemical homeostasis	0.00164285	5.74961	19
regulation of synaptic transmission	0.00206909	2.10629	11
chemical homeostasis	0.00281704	7.89386	22
ion homeostasis	0.00281704	6.18605	19
cellular homeostasis	0.00426486	7.002	20
regulation of action potential	0.00628984	1.29034	8
plasma membrane	0.00785773	48.5776	74
memory	0.00785773	0.702098	6
neurological system process	0.00785773	12.5808	28
membrane part	0.00793391	82.7337	112
regulation of membrane potential	0.00951464	2.27707	10
intrinsic to membrane	0.00953027	70.3995	98
integral to membrane	0.0111022	69.0523	96
cell projection organization	0.0111022	7.8559	20
calcium ion transport	0.0113844	2.86532	11
cell morphogenesis involved in differentiation	0.0124934	5.06649	15
multicellular organismal development	0.0124934	45.9969	69
membrane	0.0124934	101.861	130
protein palmitoylation	0.0124934	0.132829	3
signaling process	0.0124934	40.9494	63
signal transmission	0.0124934	40.8355	63
cell morphogenesis involved in neuron differentiation	0.0124934	4.02283	13
divalent metal ion transport	0.0124934	2.99815	11
transmission of nerve impulse	0.0131232	7.002	18
neuron projection morphogenesis	0.0154481	4.17463	13
cell morphogenesis	0.0154751	7.21073	18
system process	0.0154751	17.5904	33
non-membrane spanning protein tyrosine phosphatase activity	0.0154751	0.151805	3
negative regulation of action potential	0.0154751	0.0379512	2
cell projection morphogenesis	0.0154751	4.78185	14
regulation of multicellular organismal process	0.0154751	16.0913	31
regulation of biological quality	0.0180568	25.5032	43
sialyltransferase activity	0.0197073	0.379512	4
cation transmembrane transporter activity	0.0205946	8.10259	19
cell part morphogenesis	0.0208568	5.02854	14
generation of neurons	0.0208568	9.46883	21
protein tyrosine kinase activity	0.0217145	2.35298	9
transferase activity, transferring glycosyl groups	0.0224517	3.94693	12
neurogenesis	0.0227288	10.2658	22
cell-cell signaling	0.0246946	10.3797	22
anatomical structure morphogenesis	0.0246946	20.6834	36
developmental process	0.0246946	50.6459	72
di-, tri-valent inorganic cation transport	0.0262782	3.52946	11
multicellular organismal process	0.0262782	60.6461	83
filopodium assembly	0.0262782	0.436439	4
cation channel activity	0.0262838	4.09873	12
cellular component morphogenesis	0.026504	7.81795	18
response to ethanol	0.0271515	1.13854	6
microspike assembly	0.0279011	0.455415	4
homeostatic process	0.0279011	12.0116	24
response to vitamin E	0.0286514	0.0569268	2
membrane raft localization	0.0286514	0.0569268	2
axonogenesis	0.0287783	3.64332	11
system development	0.0287783	38.3307	57
potassium channel activity	0.0298481	2.08732	8
neuron projection development	0.030803	5.46498	14
myelination	0.0312832	0.815951	5
metal ion transport	0.0317723	7.41946	17
extracellular structure organization	0.0389096	2.71351	9
ensheathment of neurons	0.0396915	0.872878	5
axon ensheathment	0.0396915	0.872878	5
cell differentiation	0.0396915	26.5089	42
alpha-N-acetylneuraminate alpha-2,8-sialyltransferase activity	0.0452679	0.0759025	2
regulation of lamellipodium assembly	0.0452679	0.0759025	2
junctional sarcoplasmic reticulum membrane	0.0452679	0.0759025	2
Sertoli cell development	0.0452679	0.0759025	2
learning or memory	0.0464127	1.80268	7
neuron development	0.0465386	6.47068	15
ion transport	0.0478705	12.0685	23
neuron differentiation	0.0486404	8.53903	18
* neuronal related functions are shown in ligth green

## Sheet: Cufflinks genes
Table S6. Enriched GO function for genes associated with novel upstream antisense lncRNA (Cufflinks candidates)
Table 2
subcategory name	p-value	expected number of genes	observed number of genes
regulation of system process	0.000202179	7.40116	25
tube development	0.000702843	8.26314	25
regulation of multicellular organismal process	0.000702843	25.2055	51
vascular process in circulatory system	0.00107292	2.25899	12
regulation of neurological system process *	0.00169141	3.71544	15
regulation of transmission of nerve impulse	0.00335014	3.50738	14
multicellular organismal development	0.00340692	72.0498	106
cell-cell signaling	0.00355715	16.2588	35
anatomical structure morphogenesis	0.00355715	32.3986	57
system development	0.00355715	60.0415	91
anatomical structure development	0.00355715	66.6996	99
system process	0.00365143	27.5537	50
cell differentiation	0.00365143	41.5238	68
developmental process	0.00365143	79.3321	113
regulation of synaptic transmission	0.00365143	3.29931	13
multicellular organismal process	0.00385731	94.9964	130
tube morphogenesis	0.00385731	6.03387	18
regulation of vascular permeability	0.00385731	0.416129	5
plasma membrane	0.00792985	76.0922	107
cyclic nucleotide metabolic process	0.00820012	3.23986	12
cellular developmental process	0.00820012	44.0205	69
anatomical structure formation involved in morphogenesis	0.0101847	11.0274	25
sprouting angiogenesis	0.011221	0.535023	5
circulatory system process	0.0115116	5.58802	16
blood circulation	0.0115116	5.58802	16
neurological system process	0.0120813	19.7067	37
G-protein coupled amine receptor activity	0.0140266	0.891706	6
nucleoside monophosphate metabolic process	0.0140266	4.0424	13
regulation of cyclic nucleotide biosynthetic process	0.0140266	2.55622	10
regulation of nucleotide biosynthetic process	0.0140266	2.55622	10
negative regulation of systemic arterial blood pressure	0.0149033	0.148618	3
transmission of nerve impulse	0.0164087	10.968	24
regulation of cyclic nucleotide metabolic process	0.0169525	2.67512	10
membrane part	0.0169525	129.595	162
positive regulation of neuron differentiation	0.0169525	0.624194	5
positive regulation of biological process	0.0169525	53.5618	78
positive regulation of cellular process	0.0169525	49.2816	73
cyclic nucleotide biosynthetic process	0.0172993	2.70484	10
cAMP metabolic process	0.0172993	2.70484	10
response to ethanol	0.0175299	1.78341	8
cell morphogenesis involved in differentiation	0.0179533	7.93618	19
generation of a signal involved in cell-cell signaling	0.0179533	4.33963	13
signal release	0.0179533	4.33963	13
embryonic digestive tract development	0.0188843	0.386406	4
negative regulation of ion transport	0.0199066	0.683641	5
3',5'-cyclic-GMP phosphodiesterase activity	0.0199066	0.178341	3
cell surface receptor linked signaling pathway	0.0200626	35.0143	55
G-protein coupled receptor activity	0.0202791	7.4606	18
embryonic development	0.0204436	14.2673	28
cAMP biosynthetic process	0.021873	2.40761	9
cell projection organization	0.021873	12.3055	25
regulation of cAMP biosynthetic process	0.021873	2.37788	9
regulation of tube size	0.021873	1.93203	8
vasoconstriction	0.021873	1.07005	6
chordate embryonic development	0.021873	8.85761	20
regulation of blood vessel size	0.021873	1.93203	8
embryonic development ending in birth or egg hatching	0.0226665	8.94678	20
memory	0.0227414	1.09977	6
regulation of cAMP metabolic process	0.0227414	2.43733	9
G-protein signaling, coupled to cyclic nucleotide second messenger	0.0240504	2.46705	9
cyclic-nucleotide-mediated signaling	0.0240504	2.97235	10
adrenoceptor activity	0.0240947	0.208065	3
intrinsic to membrane	0.0240947	110.274	139
fear response	0.0240947	0.445853	4
negative regulation of blood pressure	0.0240947	0.445853	4
regulation of synaptic plasticity	0.0240947	1.54562	7
positive regulation of synaptic plasticity	0.0244351	0.059447	2
negative regulation of calcium ion-dependent exocytosis	0.0244351	0.059447	2
transmembrane receptor activity	0.0269904	17.0613	31
insulin secretion	0.0278121	1.60507	7
digestive tract development	0.0283784	1.18894	6
integral to membrane	0.0286392	108.164	136
drug binding	0.029289	1.63479	7
signaling	0.029289	87.0602	113
synaptic transmission	0.0309155	9.42236	20
regulation of vasoconstriction	0.0309155	0.832259	5
signal transmission	0.0309155	63.965	87
cGMP binding	0.0309155	0.237788	3
regulation of adenylate cyclase activity	0.0309155	2.14009	8
nervous system development	0.0309906	29.9316	47
signaling process	0.0324474	64.1434	87
negative regulation of biological process	0.0324474	51.0056	72
smoothened signaling pathway	0.0335527	0.861982	5
regulation of cyclase activity	0.0343226	2.19954	8
cell morphogenesis involved in neuron differentiation	0.0368787	6.30139	15
regulation of lyase activity	0.0368787	2.22926	8
GMP binding	0.0406238	0.267512	3
regulation of developmental process	0.0406238	19.35	33
nucleoside monophosphate biosynthetic process	0.040924	3.38848	10
phosphorus-oxygen lyase activity	0.040924	0.564747	4
generation of neurons	0.040924	14.832	27
regulation of synaptic transmission, glutamatergic	0.040924	0.564747	4
digestive system development	0.040924	1.33756	6
ion binding	0.0448784	94.283	119
3',5'-cyclic-nucleotide phosphodiesterase activity	0.0457421	0.59447	4
cell-cell adhesion	0.0457421	7.19309	16
peptide hormone secretion	0.0457421	1.87258	7
neuron projection development	0.0457421	8.56037	18
G1/S transition checkpoint	0.0457421	0.59447	4
regulation of protein complex assembly	0.0457421	2.37788	8
regulation of cell differentiation	0.0457421	13.5539	25
neuron projection morphogenesis	0.0457421	6.53917	15
purine nucleotide biosynthetic process	0.0475302	5.97443	14
female pregnancy	0.0475302	2.40761	8
membrane	0.0475302	159.556	187
secretion by cell	0.0475302	9.33319	19
G-protein signaling, coupled to cAMP nucleotide second messenger	0.0475706	1.90231	7
synapse	0.0478379	10.0763	20
positive regulation of locomotion	0.0478481	3.5371	10
cyclic-nucleotide phosphodiesterase activity	0.0493482	0.624194	4
cation binding	0.0493482	94.0452	118
metal ion binding	0.0493482	93.1535	117
organ development	0.0493482	43.0397	61
regulation of cell projection assembly	0.0493482	0.624194	4
neurogenesis	0.0499451	16.0804	28
* neuronal related functions are in ligth green

## Sheet: overlapped genes of two methods
Table S6. Enriched GO function for genes associated with novel upstream antisense lncRNA (intersection of Trinity and Cufflinks candidates)
Tablle 3
subcategory name	p-value	expected number of genes	observed number of genes
system process	0.00424876	11.3376	27
cellular ion homeostasis	0.00424876	3.64465	14
multicellular organismal development	0.00424876	29.6464	53
developmental process	0.00424876	32.6429	56
neurological system process *	0.00424876	8.10874	22
cellular chemical homeostasis	0.00424876	3.7058	14
anatomical structure morphogenesis	0.0067214	13.3311	29
intrinsic to membrane	0.0067214	45.3747	69
regulation of system process	0.0067214	3.04536	12
ion homeostasis	0.0067214	3.9871	14
multicellular organismal process	0.00829325	39.0883	61
membrane part	0.00829325	53.3244	77
integral to membrane	0.00859482	44.5063	67
regulation of action potential	0.0110611	0.831666	6
plasma membrane	0.0110611	31.3098	51
cellular homeostasis	0.0110611	4.51301	14
regulation of neurological system process	0.0110611	1.5288	8
system development	0.0110611	24.7054	43
anatomical structure development	0.0110611	27.445	46
chemical homeostasis	0.0110611	5.08784	15
membrane	0.0149417	65.6527	88
regulation of multicellular organismal process	0.0149417	10.3714	23
cell differentiation	0.0179637	17.0858	32
extracellular structure organization	0.018609	1.74894	8
generation of neurons	0.0197331	6.10296	16
cell morphogenesis involved in differentiation	0.0200445	3.26551	11
cellular developmental process	0.0200445	18.1132	33
cell projection organization	0.0242514	5.06338	14
transmission of nerve impulse	0.0244625	4.51301	13
regulation of transmission of nerve impulse	0.0244625	1.44318	7
regulation of membrane potential	0.0261734	1.46765	7
cell morphogenesis	0.0264221	4.64754	13
alpha-N-acetylneuraminate alpha-2,8-sialyltransferase activity	0.0264221	0.0489215	2
protein tyrosine kinase activity	0.0264221	1.51657	7
embryonic development	0.0264221	5.87058	15
regulation of lamellipodium assembly	0.0264221	0.0489215	2
di-, tri-valent inorganic cation transmembrane transporter activity	0.0264221	0.428063	4
response to ethanol	0.0264221	0.733823	5
negative regulation of blood pressure	0.0264221	0.183456	3
regulation of biological quality	0.0264221	16.4376	30
neurogenesis	0.0279978	6.61663	16
response to nutrient levels	0.0279978	2.51946	9
cell projection morphogenesis	0.0300709	3.08205	10
nervous system development	0.0325369	12.316	24
cell morphogenesis involved in neuron differentiation	0.0325369	2.59284	9
negative regulation of systemic arterial blood pressure	0.0371767	0.0611519	2
long term synaptic depression	0.0371767	0.0611519	2
cell part morphogenesis	0.0384663	3.24105	10
neuron projection morphogenesis	0.0384663	2.69068	9
cellular component morphogenesis	0.0399492	5.03891	13
sialyltransferase activity	0.0406908	0.244608	3
G1/S transition checkpoint	0.0406908	0.244608	3
myelination	0.0417168	0.525906	4
response to extracellular stimulus	0.0438998	2.78853	9
response to nutrient	0.0461826	1.78563	7
phosphatidylserine metabolic process	0.0463187	0.0733823	2
embryonic organ development	0.0463187	1.79787	7
ensheathment of neurons	0.0481663	0.562597	4
axon ensheathment	0.0481663	0.562597	4
regulation of synaptic transmission	0.0482363	1.35757	6
calcium ion transport	0.0495413	1.84679	7
cell development	0.0495413	7.94974	17
* neuronal related functions are in ligth green
