# Supplementary material for: Deep sequencing reveals a novel class of bidirectional promoters associated with neuronal genes
Source: BMC Genomics. 2014 Jun 10;15(1):457. doi: 10.1186/1471-2164-15-457 (PMC4094773; doi:10.1186/1471-2164-15-457)
Supplement: Supplementary file 10 — Additional file 10: Table S7: Contains 2 tables. Table 1. Lists over-represented GO functions for genes associated with KBiPs. Table 2. Lists under-represented GO functions for genes associated with KBiPs. (XLS 51 KB) [file 12864_2013_6226_MOESM10_ESM.xls]

## Sheet: over-represented
Additional file 10: Table S7. Enriched GO function for genes associated known-bidirecitional promoters (over-represented GO terms)
Table 1
subcategory name		p-value	expected number of genes	observed number of genes
RNA processing		2.89e-09	153.954	225
DNA metabolic process		1.25e-06	149.072	208
DNA repair		1.91e-06	81.2857	125
response to DNA damage stimulus		2.16e-06	108.285	158
ribonucleoprotein complex biogenesis		2.52e-06	51.9884	87
RNA splicing		1.47e-05	80.7112	121
ncRNA metabolic process		2.46e-05	62.903	98
cytoplasmic part		6.6e-05	1304.88	1425
cellular macromolecule metabolic process		8.09e-05	1379.56	1500
RNA binding		0.000257311	188.709	241
organelle organization		0.000319589	376.557	447
cytoplasm		0.000442635	1902.31	2017
ncRNA processing		0.000585803	52.5628	80
M phase		0.000793994	99.6683	136
mRNA processing		0.000793994	82.7218	116
ribosome biogenesis		0.000801064	35.6163	58
cellular metabolic process		0.000958834	1788	1897
protein complex		0.0012942	643.392	724
oxidative phosphorylation		0.00154792	24.1272	42
oxidoreductase activity, acting on NADH or NADPH, quinone or similar compound as acceptor		0.00154792	12.0636	25
protein folding		0.00172319	42.797	66
organelle fission		0.00180861	73.2433	103
translation		0.00241787	105.413	140
nuclear division		0.00282947	70.6582	99
mitosis		0.00282947	70.6582	99
single-stranded DNA binding		0.00289714	15.2231	29
nucleic acid metabolic process		0.00289714	886.387	972
ribosomal subunit		0.00303254	32.4568	52
mitochondrial respiratory chain complex I		0.00335744	11.2019	23
NADH dehydrogenase complex		0.00335744	11.2019	23
respiratory chain complex I		0.00335744	11.2019	23
cellular respiration		0.00335744	24.1272	41
rRNA metabolic process		0.00368444	27.2867	45
M phase of mitotic cell cycle		0.00372973	72.956	101
NADH dehydrogenase activity		0.00377566	10.6275	22
cellular response to stress		0.00380675	180.38	223
structural constituent of ribosome		0.0040212	41.6481	63
nucleoplasm part		0.0040212	153.667	193
mitochondrial membrane part		0.0040212	31.3079	50
ribosome		0.00405169	52.2756	76
spliceosomal complex		0.00444148	36.1908	56
cytosolic part		0.00445494	40.212	61
respiratory electron transport chain		0.00456664	14.9359	28
DNA replication		0.00478325	60.8924	86
ATP synthesis coupled electron transport		0.00521472	12.9253	25
mitochondrial ATP synthesis coupled electron transport		0.00521472	12.9253	25
mRNA metabolic process		0.00532462	98.8066	130
ribonucleoprotein complex assembly		0.00589894	19.5315	34
chromosomal part		0.00589894	101.679	133
cell cycle process		0.00626054	169.465	209
nuclear body		0.00669547	53.1373	76
mitochondrial inner membrane		0.00718848	74.3922	101
organelle inner membrane		0.0072208	82.1474	110
respiratory chain		0.00743645	17.5209	31
mitochondrial part		0.00747109	157.401	195
mitochondrial respiratory chain		0.00764638	16.0848	29
microtubule organizing center		0.00812887	73.8177	100
isomerase activity		0.00914114	35.6163	54
centrosome		0.010079	43.0843	63
cellular macromolecular complex assembly		0.0102074	89.0408	117
condensed chromosome		0.0102525	34.1802	52
nuclease activity		0.0107409	39.9248	59
macromolecule metabolic process		0.0111231	1486.12	1573
mitochondrial matrix		0.0111516	59.1691	82
mitochondrial lumen		0.0111516	59.1691	82
rRNA processing		0.0117041	26.425	42
RNA splicing, via transesterification reactions		0.0132763	28.1484	44
DNA recombination		0.0140711	29.0101	45
intramolecular transferase activity		0.0141129	7.46794	16
exonuclease activity		0.014804	15.2231	27
RNA interference		0.0156992	1.72337	6
cell cycle		0.0176994	258.793	302
mitochondrial electron transport, NADH to ubiquinone		0.0177974	10.3402	20
microtubule organizing center part		0.0189175	16.9465	29
RNA splicing, via transesterification reactions with bulged adenosine as nucleophile		0.0206639	25.5633	40
nuclear mRNA splicing, via spliceosome		0.0206639	25.5633	40
meiosis I		0.0210275	9.76577	19
cell cycle phase		0.0213926	128.391	159
tRNA metabolic process		0.0224949	31.3079	47
cellular nitrogen compound metabolic process		0.0253419	1093.48	1167
mannosyltransferase activity		0.0270236	4.0212	10
cytosol		0.0283943	346.685	393
DNA-dependent DNA replication		0.0283943	18.9571	31
large ribosomal subunit		0.0283943	16.6593	28
peroxisome		0.0287073	25.2761	39
microbody		0.0287073	25.2761	39
cellular macromolecular complex subunit organization		0.0304166	105.413	132
organellar ribosome		0.0324928	13.787	24
mitochondrial ribosome		0.0324928	13.787	24
nucleobase, nucleoside, nucleotide and nucleic acid metabolic process		0.0338126	1025.69	1095
peroxisome organization		0.0338126	6.0318	13
structure-specific DNA binding		0.0338126	34.4674	50
mitotic sister chromatid segregation		0.03479	9.47854	18
chromosome, telomeric region		0.03479	10.9147	20
cellular component biogenesis		0.0359099	288.665	330
RNA modification		0.0385066	13.2125	23
reciprocal meiotic recombination		0.0386671	5.45734	12
spliceosomal snRNP assembly		0.0388507	7.46794	15
collagen type IV		0.0398616	1.43614	5
negative regulation of TOR signaling cascade		0.0398616	1.43614	5
oxidoreductase activity, acting on NADH or NADPH		0.0419489	18.6699	30
nuclear speck		0.0421895	30.7335	45
cellular protein metabolic process		0.0426967	620.126	676
generation of precursor metabolites and energy		0.0439717	80.7112	103
nuclear chromosome		0.0444464	43.3715	60
mitotic cell cycle		0.044757	128.391	156
metabolic process		0.044757	1974.98	2050
translational elongation		0.0449065	27.5739	41
nitrogen compound metabolic process		0.0449065	1117.89	1186
microtubule cytoskeleton		0.0449065	153.093	183
sister chromatid segregation		0.0477549	9.76577	18

## Sheet: under-represented
Table S7. Enriched GO function for genes associated known-bidirecitional promoters (under-represented GO terms)
Table 2
subcategory name	p-value	expected number of genes	observed number of genes
signaling	1.2e-11	841.292	681
signal transducer activity	1.31e-11	356.163	246
molecular transducer activity	1.31e-11	356.163	246
transmembrane receptor activity	1.75e-10	164.869	93
developmental process	3.12e-10	766.613	622
receptor activity	1.17e-09	246.442	162
signal transmission	1.51e-09	618.116	490
signaling process	1.7e-09	619.839	492
anatomical structure development	2.73e-09	644.541	516
multicellular organismal development	2.96e-09	696.242	564
signal transduction	8.47e-08	532.809	424
system development	2.65e-07	580.202	471
cell surface receptor linked signaling pathway	3.06e-07	338.355	253
biological adhesion	1.72e-06	191.581	130
cell communication	1.91e-06	396.663	310
cell adhesion	1.91e-06	191.294	130
response to wounding	2.19e-06	125.232	76
cell-cell signaling	2.25e-06	157.114	102
biological regulation	2.53e-06	1630.6	1489
regulation of biological process	3.22e-06	1544.14	1405
protein tyrosine kinase activity	1.89e-05	35.6163	12
signaling pathway	2.53e-05	604.616	510
regulation of cellular process	2.99e-05	1475.78	1349
regulation of cyclic nucleotide biosynthetic process	4.38e-05	24.7017	6
regulation of nucleotide biosynthetic process	4.38e-05	24.7017	6
cyclic nucleotide biosynthetic process	5.63e-05	26.1378	7
regulation of cyclic nucleotide metabolic process	7.11e-05	25.8506	7
homophilic cell adhesion	8.99e-05	30.4462	10
regulation of cAMP metabolic process	0.000117937	23.5527	6
G-protein coupled receptor protein signaling pathway	0.000131704	106.849	68
defense response	0.000145765	128.391	86
regulation of lyase activity	0.000145765	21.5421	5
proteinaceous extracellular matrix	0.000152285	70.0838	39
regulation of cAMP biosynthetic process	0.000185429	22.9783	6
regulation of cyclase activity	0.000185429	21.2549	5
cell-cell adhesion	0.00020625	69.5093	39
regulation of adenylate cyclase activity	0.000305946	20.6805	5
cell differentiation	0.000320051	401.258	331
G-protein signaling, coupled to cyclic nucleotide second messenger	0.000358549	23.84	7
cellular developmental process	0.000387165	425.385	354
cyclic nucleotide metabolic process	0.000448971	31.3079	12
organ development	0.000461128	415.907	346
anatomical structure morphogenesis	0.000506283	313.079	252
cAMP biosynthetic process	0.000550815	23.2655	7
receptor binding	0.000608332	189.571	142
immune response	0.000766699	133.561	94
calcium ion binding	0.000791806	139.306	99
inflammatory response	0.000942437	71.5199	43
system process	0.0010124	266.261	212
synaptic transmission	0.0010205	91.0514	59
G-protein coupled receptor activity	0.0012942	72.0944	44
skeletal system development	0.00147409	84.158	54
transmembrane receptor protein kinase activity	0.00161237	21.8294	7
anchored to membrane	0.00189645	24.7017	9
cAMP metabolic process	0.00198565	26.1378	10
external side of plasma membrane	0.00207602	29.0101	12
regulation of multicellular organismal process	0.00284933	243.57	195
intracellular signal transduction	0.00344057	296.42	244
enzyme linked receptor protein signaling pathway	0.00346528	115.179	82
ion binding	0.00346528	911.089	827
metal ion binding	0.00372973	900.174	817
cation channel activity	0.00393185	62.0414	38
cation binding	0.0040211	908.791	826
transmembrane receptor protein tyrosine kinase activity	0.00415821	17.2337	5
immune system process	0.00417332	215.134	171
response to external stimulus	0.00444148	143.04	107
cellular_component	0.00507566	3569.68	3517
synapse assembly	0.00507566	11.7764	2
tissue development	0.00586056	171.475	133
nucleoside monophosphate biosynthetic process	0.0058738	32.7441	16
nucleoside monophosphate metabolic process	0.00717225	39.0631	21
negative regulation of multicellular organismal process	0.00803329	36.1908	19
positive regulation of lyase activity	0.00812887	11.2019	2
GTPase regulator activity	0.00825404	108.86	79
nucleoside-triphosphatase regulator activity	0.00825404	111.157	81
regulation of nucleotide metabolic process	0.00896845	64.9136	42
regulation of blood pressure	0.00897231	19.2443	7
response to stimulus	0.00928851	719.22	649
extracellular structure organization	0.00941391	41.0737	23
positive regulation of cyclase activity	0.0102525	10.9147	2
regulation of cell communication	0.0106177	283.207	237
bone development	0.0110083	47.1055	28
synapse	0.0114565	97.3705	70
regulation of signaling pathway	0.0118878	247.878	205
positive regulation of adenylate cyclase activity	0.0128986	10.6275	2
transmission of nerve impulse	0.0141394	105.987	78
biological_process	0.014804	3181.92	3115
G-protein signaling, coupled to cAMP nucleotide second messenger	0.015709	18.3826	7
synapse organization	0.015709	18.3826	7
activation of adenylate cyclase activity	0.0163355	10.3402	2
regulation of RNA metabolic process	0.0173359	409.013	357
neuron projection morphogenesis	0.0174904	63.1903	42
neurological system process	0.0174904	190.433	154
cytokine activity	0.0181226	29.2973	15
regulation of response to stimulus	0.0196044	117.476	89
chemotaxis	0.0196386	40.7865	24
taxis	0.0196386	40.7865	24
enzyme regulator activity	0.0206639	203.932	167
positive regulation of signaling pathway	0.0217641	89.6153	65
nervous system development	0.0218259	289.239	246
cell morphogenesis involved in differentiation	0.0224949	76.69	54
ossification	0.0224949	44.2332	27
response to chemical stimulus	0.0232238	342.376	296
positive regulation of biological process	0.0234533	517.586	462
regulation of transcription, DNA-dependent	0.0237448	396.375	347
positive regulation of cell communication	0.0237448	97.3705	72
protein kinase activity	0.023851	153.667	122
cyclic-nucleotide-mediated signaling	0.0240203	28.7229	15
cell junction	0.0242862	131.263	102
channel activity	0.0256888	90.1898	66
passive transmembrane transporter activity	0.0256888	90.1898	66
cell morphogenesis involved in neuron differentiation	0.0257362	60.8924	41
neuropeptide signaling pathway	0.0260285	16.0848	6
ion channel activity	0.0279111	85.3069	62
negative regulation of adenylate cyclase activity	0.0279111	12.9253	4
negative regulation of cyclase activity	0.0279111	12.9253	4
negative regulation of lyase activity	0.0279111	12.9253	4
intracellular signaling pathway	0.0281745	375.12	328
protein amino acid phosphorylation	0.0283943	199.049	164
carbohydrate binding	0.0287073	74.6794	53
behavior	0.0287985	106.849	81
glycoprotein binding	0.0298296	11.2019	3
clathrin-coated vesicle	0.0298296	38.4886	23
substrate-specific channel activity	0.0326966	87.0302	64
clathrin coated vesicle membrane	0.03479	21.2549	10
axonogenesis	0.0358552	55.1479	37
regulation of developmental process	0.0358552	186.986	154
vesicle	0.0359099	174.922	143
cellular component morphogenesis	0.036943	118.338	92
regulation of signal transduction	0.0400708	191.869	159
regulation of nitrogen compound metabolic process	0.0415136	707.444	649
serine-type endopeptidase inhibitor activity	0.0426338	13.787	5
cytokine binding	0.0426967	23.5527	12
small GTPase regulator activity	0.0449065	74.3922	54
regulation of signaling process	0.0460894	193.305	161
non-membrane spanning protein tyrosine kinase activity	0.0466945	8.90408	2
fatty acid transport	0.0466945	8.90408	2
locomotion	0.0474507	137.295	110
cytoplasmic membrane-bounded vesicle	0.047507	157.114	128
membrane-bounded vesicle	0.0476939	162.571	133
second-messenger-mediated signaling	0.0481548	55.4351	38
female pregnancy	0.0486405	23.2655	12
* neuronal related functions were shown in blue
