# Supplementary material for: Deep sequencing reveals a novel class of bidirectional promoters associated with neuronal genes
Source: BMC Genomics. 2014 Jun 10;15(1):457. doi: 10.1186/1471-2164-15-457 (PMC4094773; doi:10.1186/1471-2164-15-457)
Supplement: Supplementary file 11 — Additional file 11: Table S8: Contains 2 tables. Table 1. Lists over-represented GO functions for genes associated with UniPs. Table 2. Lists under-represented GO functions for genes associated with UniPs. (XLS 38 KB) [file 12864_2013_6226_MOESM11_ESM.xls]

## Sheet: over-represented
Additional file 11: Table S8. Enriched GO function for genes associated with unidirectional promoters (over-represented GO terms)
Table 1
subcategory name	p-value	expected number of genes	observed number of genes
signal transducer activity	1.48556e-09	406.532	518
molecular transducer activity	1.48556e-09	406.532	518
receptor activity	3.15983e-09	281.294	374
multicellular organismal process	2.80834e-08	1047.8	1199
plasma membrane	3.55642e-08	839.291	978
extracellular space	2.59853e-07	158.351	222
developmental process	6.49227e-07	875.027	1005
immune response	5.93097e-06	152.449	209
anatomical structure development	5.93097e-06	735.691	849
transmembrane receptor activity	7.42205e-06	188.185	250
multicellular organismal development	7.85642e-06	794.704	910
signaling	2.82131e-05	960.267	1078
system development	4.88388e-05	662.253	762
defense response	5.78614e-05	146.548	197
plasma membrane part	5.78614e-05	513.082	602
immune system process	0.000145598	245.558	307
proteinaceous extracellular matrix	0.000171357	79.995	116
inflammatory response	0.000171357	81.6342	118
extracellular matrix	0.000182002	95.076	134
cytoskeletal protein binding	0.000189075	145.565	193
response to stimulus	0.000193935	820.932	922
cell adhesion	0.000225455	218.347	275
biological adhesion	0.000254547	218.675	275
organ development	0.000372851	474.724	553
receptor binding	0.000599991	216.38	270
response to wounding	0.000615117	142.942	187
signal transduction	0.000874486	608.158	691
regulation of response to stimulus	0.000880333	134.09	176
actin cytoskeleton	0.00089168	79.3393	112
cytokine binding	0.00128397	26.8836	46
signal transmission	0.0013532	705.529	791
signaling process	0.00167405	707.496	792
cell surface	0.00179883	89.8304	123
adaptive immune response	0.00183215	27.2114	46
adaptive immune response based on somatic recombination of immune receptors built from immunoglobulin superfamily domains	0.00204018	26.5557	45
pattern binding	0.00235821	40.6532	63
polysaccharide binding	0.00235821	40.6532	63
positive regulation of mitosis	0.00251508	4.91772	13
positive regulation of nuclear division	0.00251508	4.91772	13
actin binding	0.00252501	88.8469	121
external side of plasma membrane	0.00307325	33.1127	53
locomotion	0.00321869	156.711	198
signaling pathway	0.00468881	690.12	768
positive regulation of immune system process	0.00496553	64.5861	91
integral to plasma membrane	0.00497349	288.834	342
glycosaminoglycan binding	0.00542079	37.7025	58
intrinsic to plasma membrane	0.00542079	294.736	348
humoral immune response	0.00829014	17.376	31
myosin filament	0.00864896	3.60633	10
vasculature development	0.00901437	93.1089	123
regulation of immune response	0.00969479	55.7342	79
elevation of cytosolic calcium ion concentration	0.00996893	28.1949	45
myosin complex	0.010252	15.4089	28
humoral immune response mediated by circulating immunoglobulin	0.0103359	7.21266	16
anatomical structure morphogenesis	0.0107348	357.355	412
immunoglobulin mediated immune response	0.0107348	14.7532	27
B cell mediated immunity	0.0107348	14.7532	27
blood vessel development	0.0110168	91.1418	120
cell proliferation	0.0115973	305.555	356
heparin binding	0.014154	27.8671	44
chemotaxis	0.0146646	46.5544	67
cellular response to heat	0.0146646	4.91772	12
taxis	0.0146646	46.5544	67
positive regulation of biological process	0.0162075	590.782	656
transforming growth factor beta binding	0.0184414	3.27848	9
skeletal system development	0.0205579	96.0595	124
regulation of signal transduction	0.0209616	219.003	260
cytosolic calcium ion homeostasis	0.0222031	30.8177	47
cell communication	0.0232321	452.758	509
regulation of signaling process	0.0252239	220.642	261
muscle system process	0.0277445	57.7013	79
system process	0.0291211	303.915	350
positive regulation of immune response	0.0295733	36.0633	53
scavenger receptor activity	0.0309539	9.83545	19
regulation of signaling pathway	0.0323722	282.933	327
blood vessel morphogenesis	0.0345478	78.0279	102
membrane	0.0348828	1759.89	1846
lymphocyte mediated immunity	0.0351493	24.2608	38
cellular metal ion homeostasis	0.0351493	47.2101	66
response to external stimulus	0.0351493	163.268	197
carbohydrate binding	0.0362234	85.2405	110
cell motility	0.0371029	130.811	161
localization of cell	0.0371029	130.811	161
extracellular matrix part	0.0388059	30.8177	46
regulation of cell proliferation	0.0389462	221.625	260
locomotory behavior	0.041164	72.4545	95
biological regulation	0.041164	1861.19	1946
heart development	0.0425858	68.1924	90
membrane part	0.0447138	1429.42	1509
sensory perception	0.0447654	91.1418	116
regulation of localization	0.045506	197.365	233
intrinsic to membrane	0.0460297	1216.32	1292
positive regulation of response to stimulus	0.046512	70.1595	92
regulation of embryonic development	0.0489273	9.5076	18

## Sheet: under-represented
Table S8. GO functions enriched in genes controlled by unidirectional promoters (under-represented GO terms)
Table 2
subcategory name	p-value	expected number of genes	observed number of genes
membrane-bounded organelle	1.69901e-12	2328.38	2111
intracellular membrane-bounded organelle	1.69901e-12	2326.08	2108
intracellular	1.13108e-10	3096.2	2911
intracellular part	1.13108e-10	3005.71	2817
intracellular organelle	1.38284e-09	2561.48	2373
organelle	2.12854e-09	2565.41	2380
nucleus	3.96588e-07	1435.98	1283
nuclear part	3.6639e-06	572.751	471
nuclear lumen	8.21584e-06	450.463	362
macromolecular complex	2.1805e-05	886.829	773
intracellular organelle part	2.92056e-05	1407.12	1276
intracellular organelle lumen	3.41422e-05	548.49	457
membrane-enclosed lumen	7.93872e-05	567.505	478
organelle lumen	0.000113576	557.342	470
organelle part	0.000113576	1425.81	1302
nucleoplasm	0.000192914	277.687	216
RNA processing	0.000387627	175.727	128
cellular macromolecule metabolic process	0.000471747	1574.65	1457
nucleic acid binding	0.000606103	855.356	760
cellular metabolic process	0.00110134	2040.86	1924
mitochondrion	0.00128397	378.337	314
ribonucleoprotein complex	0.00307325	151.138	112
nucleoplasm part	0.00553738	175.399	135
ribonucleoprotein complex biogenesis	0.00640478	59.3405	36
peroxisome	0.00821601	28.8506	13
microbody	0.00821601	28.8506	13
nucleic acid metabolic process	0.00864896	1011.74	927
protein complex	0.00942517	734.38	660
cytoplasmic part	0.00969479	1489.41	1395
biosynthetic process	0.0102115	1192.06	1104
cellular biosynthetic process	0.0107348	1166.81	1080
cytoplasm	0.0110168	2171.34	2073
cellular macromolecular complex subunit organization	0.0122529	120.32	89
RNA splicing	0.014154	92.1253	65
nucleobase, nucleoside, nucleotide and nucleic acid metabolic process	0.0181841	1170.75	1088
nitrogen compound metabolic process	0.0205579	1275.99	1192
cellular nitrogen compound metabolic process	0.0211129	1248.12	1165
oxidoreductase activity, acting on NADH or NADPH, quinone or similar compound as acceptor	0.0247682	13.7696	4
nucleolus	0.0323722	220.314	182
metabolic process	0.0335127	2254.28	2166
DNA binding	0.0349265	590.455	531
cellular macromolecule biosynthetic process	0.0351493	951.743	880
macromolecule metabolic process	0.041164	1696.29	1613
macromolecule biosynthetic process	0.0414349	965.513	895
DNA-directed RNA polymerase activity	0.0473681	12.7861	4
RNA polymerase activity	0.0473681	12.7861	4
