# Supplementary material for: Deep sequencing reveals a novel class of bidirectional promoters associated with neuronal genes
Source: BMC Genomics. 2014 Jun 10;15(1):457. doi: 10.1186/1471-2164-15-457 (PMC4094773; doi:10.1186/1471-2164-15-457)
Supplement: Supplementary file 12 — Additional file 12: Table S9: Lists transcription factors showing binding site overrepresentation in NBiP. (XLS 24 KB) [file 12864_2013_6226_MOESM12_ESM.xls]

## Sheet: Sheet1
Additional file 12: Table S9. Transcription factors showing binding site overrepresentation in NBiP
TFBS ID	TF a	p-value	BH adjusted	Odds ratio b	Significantly correlated with targets	Co-cited with term "neural" c	Co-cited with term "neuron"
			p-value
V$ETF_Q6	TEAD2	2.39e-18	5.02e-16	1.88	*	p = 0.002	p = 0.015
V$AP2_Q6_01/V$AP2ALPHA_01/V$AP2_Q6	TFAP2A	3.13e-09	2.38e-07	1.48	*
V$HIC1_02	HIC1	3.76e-08	1.57e-06	1.48	*
V$KROX_Q6	EGR family (EGR1/2/3/4)	4.48e-08	1.57e-06	1.43
V$ZF5_B	ZFP161	8.24e-08	2.47e-06	1.79	*
V$LRF_Q2	ZBTB7A	2.98e-07	7.81e-06	1.39	*
V$WT1_Q6	WT1	1.62e-06	3.79e-05	1.37
V$AHRHIF_Q6	AHR	4.26e-05	0.00089506	1.51
a Based on annotaion from Transfac and GeneCards databases
b Significantly enriched TFs were required to meet these criteria: 1) BH adjusted p-value < 0.05 2) Odds ratio >= 1.3 in Fisher's exact test. TFBS predicted in NBiP were used as a background.
c Transcription factors were tested for assciation with term "neuron" or "neural" using Cociter Gene-Term enrichment.
* Show significant expression correlation between TF and predicted targets
