# Supplementary material for: Deep sequencing reveals a novel class of bidirectional promoters associated with neuronal genes
Source: BMC Genomics. 2014 Jun 10;15(1):457. doi: 10.1186/1471-2164-15-457 (PMC4094773; doi:10.1186/1471-2164-15-457)
Supplement: Supplementary file 13 — Additional file 13: Table S10: Lists Transcription factors showing binding site overrepresentation in KBiPs. (XLS 22 KB) [file 12864_2013_6226_MOESM13_ESM.xls]

## Sheet: Sheet1
Additional file 13: Table S10. Transcription factors showing binding site overrepresentation in KBiPs
TFBS ID	TF a	P-value	BH adjusted p-value	Odds ratio b	Co-cited with term "neural" c	Co-cited with term "neuron"
V$COUP_DR1_Q6	COUP/DR1	0.00270886	0.0361514	1.37066	p=0.502	p=0.296
V$PPAR_DR1_Q2	PPAR/DR1	0.00275439	0.0361514	1.39712
V$NFY_Q6_01	NFIC	0.00139568	0.0361514	1.60515
V$SREBP1_01	SREBF1	0.000267996	0.0187597	1.35239
V$TEL2_Q6	ETV7	0.00019123	0.0187597	1.30169
V$DR4_Q2	TNFRSF10A	0.000158386	0.0187597	1.56641
a Based on annotaion from Transfac and GeneCards databases
b Significantly enriched TFs were required to meet these criteria: 1) BH adjusted p-value < 0.05 2) Odds ratio >= 1.3 in Fisher's exact test. TFBS predicted in NBiP were used as a background.
c Transcription factors were tested for assciation with term "neuron" or "neural" using Cociter Gene-Term enrichment.
